# Supplementary material for: 2,4-Bis(2-chloro­phen­yl)-3-aza­bicyclo­[3.3.1]nonan-9-one
Source: Acta Crystallogr Sect E Struct Rep Online. 2008 Jul 26;64(Pt 8):o1586. doi: 10.1107/S160053680802268X (PMC2962203; doi:10.1107/S160053680802268X)
Supplement: Supplementary file 2 [file e-64-o1586-Isup2.hkl]

# 
# h,k,l, Fc-squared, Fo-squared, sigma(Fo-squared) and status flag 
# 
data_I
_shelx_title ' new in P-1' 
_shelx_refln_list_code          4 
_shelx_F_calc_maximum      165.11 
_exptl_crystal_F_000       376.00 
_reflns_d_resolution_high  0.8409 
 
loop_ 
 _symmetry_equiv_pos_as_xyz 
 'x, y, z' 
 '-x, -y, -z' 
 
_cell_length_a     7.7070 
_cell_length_b    10.6800 
_cell_length_c    11.0000 
_cell_angle_alpha 101.780 
_cell_angle_beta   92.820 
_cell_angle_gamma  98.130 
 
_shelx_F_squared_multiplier     1.000 
 
loop_ 
 _refln_index_h 
 _refln_index_k 
 _refln_index_l 
 _refln_F_squared_calc 
 _refln_F_squared_meas 
 _refln_F_squared_sigma 
 _refln_observed_status 
   1   0   0        1.03       -0.10      0.19 o 
   2   0   0      253.64      270.60      5.54 o 
   3   0   0       69.50       76.86      1.64 o 
   4   0   0      258.36      268.93      4.62 o 
   5   0   0      240.20      231.35      3.77 o 
   6   0   0      749.74      755.56     12.02 o 
   7   0   0      353.82      338.81      6.73 o 
   8   0   0        0.01       -1.47      1.47 o 
   9   0   0        0.29        0.52      1.81 o 
  -8   1   0       83.88       74.17      5.57 o 
  -7   1   0        0.83       -0.53      0.92 o 
  -6   1   0       23.61       29.96      2.76 o 
  -5   1   0      282.27      245.78      7.76 o 
  -4   1   0     4174.07     4284.66     83.91 o 
  -3   1   0        4.27        5.28      1.00 o 
  -2   1   0      787.47      788.50     25.74 o 
  -1   1   0      309.05      142.76      5.60 o 
   1   1   0      530.17      464.75      6.84 o 
   2   1   0     5094.63     4922.28     60.88 o 
   3   1   0      392.42      393.46      5.69 o 
   4   1   0       91.33       88.66      1.79 o 
   5   1   0      108.44       95.82      2.03 o 
   6   1   0      214.22      229.27      4.34 o 
   7   1   0       14.00       14.59      1.66 o 
   8   1   0       76.91       62.92      4.33 o 
  -8   2   0      312.10      271.50     12.92 o 
  -7   2   0      126.28      159.30      4.48 o 
  -6   2   0       13.20       14.65      3.46 o 
  -5   2   0        1.62        1.14      1.34 o 
  -4   2   0      340.12      306.60      7.15 o 
  -3   2   0     1224.57     1149.50     28.05 o 
  -2   2   0     3115.77     3170.07     73.95 o 
  -1   2   0       43.53       51.31      1.86 o 
   0   2   0       12.07       18.51      0.89 o 
   1   2   0       29.17       31.78      1.34 o 
   2   2   0        7.00        4.56      0.39 o 
   3   2   0      429.67      398.35      4.88 o 
   4   2   0     1784.02     1754.62     23.78 o 
   5   2   0      369.78      358.36      5.56 o 
   6   2   0       87.20       92.17      2.80 o 
   7   2   0      138.61      141.51      4.42 o 
   8   2   0       67.37       66.40      5.18 o 
  -8   3   0        5.67        6.31      1.71 o 
  -7   3   0      138.30      175.43      8.77 o 
  -6   3   0      327.39      310.03     10.01 o 
  -5   3   0      298.28      312.61     11.44 o 
  -4   3   0       34.66       35.20      3.69 o 
  -3   3   0      312.49      291.55      6.13 o 
  -2   3   0       20.24       18.48      0.90 o 
  -1   3   0     1152.28     1265.92     17.24 o 
   0   3   0      829.36      842.34     10.46 o 
   1   3   0     1410.16     1382.41     16.91 o 
   2   3   0      981.51     1019.08     11.06 o 
   3   3   0      572.64      609.05      7.82 o 
   4   3   0        3.61        4.00      0.89 o 
   5   3   0      802.91      766.81     12.12 o 
   6   3   0      246.07      218.85      4.96 o 
   7   3   0       21.75       22.92      2.05 o 
   8   3   0        7.90        8.60      2.07 o 
  -8   4   0       43.65      164.10      5.82 o 
  -7   4   0       66.54       79.03      3.20 o 
  -6   4   0       96.25       98.96      6.32 o 
  -5   4   0      574.61      537.78     13.95 o 
  -4   4   0      235.76      240.36      5.33 o 
  -3   4   0      820.71      934.83     18.49 o 
  -2   4   0        0.73        1.70      1.21 o 
  -1   4   0     2016.99     2487.18     78.43 o 
   0   4   0      737.14      677.18      8.65 o 
   1   4   0     4182.19     4253.60     51.19 o 
   2   4   0      273.89      302.89      4.55 o 
   3   4   0      162.80      185.07      2.95 o 
   4   4   0        0.10       -0.15      0.66 o 
   5   4   0      296.18      372.36      6.53 o 
   6   4   0        0.51       63.85      6.19 o 
   7   4   0        0.21        0.05      1.42 o 
   8   4   0        7.60        7.99      3.28 o 
  -8   5   0        3.07        3.63      1.69 o 
  -7   5   0       32.93       36.53      3.46 o 
  -6   5   0      190.84      181.72      4.21 o 
  -5   5   0      562.34      489.98     10.32 o 
  -4   5   0      176.98      191.08      4.09 o 
  -3   5   0      349.36      319.91      4.86 o 
  -2   5   0     2830.48     3090.94     37.73 o 
  -1   5   0       53.40       67.34      1.60 o 
   0   5   0       80.56       64.68      1.47 o 
   1   5   0      243.29      231.34      3.75 o 
   2   5   0      179.08      183.70      3.15 o 
   3   5   0      368.72      339.00      4.52 o 
   4   5   0       31.82       36.96      1.86 o 
   5   5   0       91.68       80.84      2.83 o 
   6   5   0        9.37       10.16      1.74 o 
   7   5   0       40.77       46.32      2.97 o 
  -8   6   0       96.78       91.03      4.39 o 
  -7   6   0        2.60        4.37      1.58 o 
  -6   6   0      126.30      123.94      3.09 o 
  -5   6   0      175.73      157.41      3.36 o 
  -4   6   0      444.40      441.74      7.34 o 
  -3   6   0      250.75      221.62      5.34 o 
  -2   6   0       10.80       39.36      1.33 o 
  -1   6   0      101.99      107.70      2.24 o 
   0   6   0        1.03        0.22      0.64 o 
   1   6   0       15.28       12.57      1.04 o 
   2   6   0       97.57       94.58      2.38 o 
   3   6   0      157.57      160.17      3.28 o 
   4   6   0      194.40      193.71      4.04 o 
   5   6   0       47.20       53.37      2.97 o 
   6   6   0        0.29       -1.47      1.47 o 
   7   6   0        1.64       -0.67      3.28 o 
  -8   7   0       13.04       21.59      4.65 o 
  -7   7   0       40.22       38.35      2.94 o 
  -6   7   0       26.15       24.90      2.79 o 
  -5   7   0        9.20        7.93      1.16 o 
  -4   7   0        9.28       10.32      1.24 o 
  -3   7   0       19.43      180.85      5.43 o 
  -2   7   0       70.25       98.93      3.66 o 
  -1   7   0      104.74      101.19      2.33 o 
   0   7   0      422.95      379.29      5.95 o 
   1   7   0        1.11        1.24      0.89 o 
   2   7   0       39.12       42.06      1.94 o 
   3   7   0        0.02       -0.35      0.86 o 
   4   7   0       10.44       13.78      1.43 o 
   5   7   0      151.60      120.91      4.26 o 
   6   7   0       14.53       19.83      2.64 o 
  -7   8   0       64.85       65.12      3.54 o 
  -6   8   0        3.09        2.56      1.64 o 
  -5   8   0      420.45      378.36      9.11 o 
  -4   8   0      148.69      130.09      2.80 o 
  -3   8   0       32.61       49.88      1.89 o 
  -2   8   0      101.47      110.66      3.01 o 
  -1   8   0       79.81       82.00      2.46 o 
   0   8   0     1182.33     1154.39     19.46 o 
   1   8   0      373.95      340.67      7.79 o 
   2   8   0        5.07        6.88      1.46 o 
   3   8   0        0.22        0.36      1.22 o 
   4   8   0        0.21       61.31      3.11 o 
   5   8   0        0.72       -1.16      1.86 o 
  -7   9   0       20.03       15.64      2.42 o 
  -6   9   0       14.33       16.37      2.21 o 
  -5   9   0        1.14        0.67      1.63 o 
  -4   9   0      263.98      248.62      6.58 o 
  -3   9   0      147.15      172.32      7.08 o 
  -2   9   0        3.75        4.12      2.22 o 
  -1   9   0       13.52       10.16      1.50 o 
   0   9   0      241.79      236.86      6.18 o 
   1   9   0       42.51       34.56      2.35 o 
   2   9   0        8.31       18.14      1.95 o 
   3   9   0       15.34       25.46      2.19 o 
   4   9   0       43.95       47.84      2.96 o 
   5   9   0        6.42        5.00      3.51 o 
  -6  10   0        0.08       -1.17      1.96 o 
  -5  10   0        2.55        1.17      2.26 o 
  -4  10   0       24.51       28.04      3.06 o 
  -3  10   0       12.78       62.54      5.91 o 
  -2  10   0       36.72       39.97      2.35 o 
  -1  10   0        0.03       -0.80      1.46 o 
   0  10   0      185.33      197.73      5.64 o 
   1  10   0       33.73       35.89      3.30 o 
   2  10   0       30.42       37.22      2.58 o 
   3  10   0        9.12        6.31      1.82 o 
   4  10   0       50.74       55.27      3.30 o 
  -5  11   0       10.33        5.85      3.66 o 
  -4  11   0       16.81       28.87      3.25 o 
  -3  11   0       44.78       71.93      4.36 o 
  -2  11   0        9.03        9.84      2.46 o 
  -1  11   0        0.93       -0.74      1.58 o 
   0  11   0       58.33       53.73      3.15 o 
   1  11   0       24.28       40.81      2.88 o 
   2  11   0        0.56       -0.92      1.47 o 
  -3  12   0       26.59       44.28      5.96 o 
  -2  12   0        0.28        4.85      3.64 o 
  -1  12   0        2.01        3.07      2.34 o 
   0  12   0        2.81        2.53      1.87 o 
  -1 -12   1       15.28       19.54      2.52 o 
   0 -12   1       33.56       45.06      3.17 o 
   1 -12   1       16.31       11.96      2.74 o 
   2 -12   1       19.09       22.00      4.80 o 
   3 -12   1       13.18       17.25      4.77 o 
   4 -12   1       91.27       72.52      7.17 o 
  -3 -11   1       36.62       41.64      4.21 o 
  -2 -11   1        2.24        2.52      2.75 o 
  -1 -11   1        1.72        4.28      1.65 o 
   0 -11   1      153.05      165.69      4.62 o 
   1 -11   1       45.39       40.91      2.49 o 
   2 -11   1        1.69        2.29      2.09 o 
   3 -11   1        2.03        1.15      1.67 o 
   4 -11   1        1.25        4.03      2.22 o 
   5 -11   1       44.66       48.33      6.01 o 
  -4 -10   1       56.09       64.77      3.64 o 
  -3 -10   1      100.18       76.91      3.03 o 
  -2 -10   1       21.12       21.48      2.17 o 
  -1 -10   1       49.02       44.22      2.47 o 
   0 -10   1      106.62      106.08      3.55 o 
   1 -10   1      216.06      196.67      4.47 o 
   2 -10   1      217.94      199.47      4.15 o 
   3 -10   1      158.53      172.33      5.40 o 
   4 -10   1       46.98       46.06      4.16 o 
   5 -10   1        5.45        2.56      1.76 o 
   6 -10   1        1.64        1.35      1.98 o 
  -5  -9   1       31.69       28.44      3.32 o 
  -4  -9   1       98.73       93.48      3.97 o 
  -3  -9   1      216.01      213.85      5.00 o 
  -2  -9   1      182.40      163.36      4.09 o 
  -1  -9   1      288.00      279.63      6.05 o 
   0  -9   1      456.67      426.30      8.36 o 
   1  -9   1      664.23      655.30     10.71 o 
   2  -9   1       14.91       18.34      3.48 o 
   3  -9   1       32.11       65.50      2.30 o 
   4  -9   1       33.29       37.15      1.69 o 
   5  -9   1       45.88       44.73      2.41 o 
   6  -9   1        2.17        1.10      1.41 o 
   7  -9   1        2.83        2.87      2.42 o 
  -6  -8   1       35.92       31.17      3.44 o 
  -5  -8   1       66.31       58.26      3.87 o 
  -4  -8   1        6.69        5.24      1.70 o 
  -3  -8   1      266.70      245.83      5.33 o 
  -2  -8   1       98.11      105.78      2.98 o 
  -1  -8   1       55.26       51.58      3.11 o 
   0  -8   1        2.90        1.39      1.11 o 
   1  -8   1      158.39      158.10      3.53 o 
   2  -8   1       12.03       14.69      1.75 o 
   3  -8   1       38.22       53.83      1.94 o 
   4  -8   1       51.76       55.18      1.67 o 
   5  -8   1      542.71      488.72      8.66 o 
   6  -8   1       14.51       12.63      1.61 o 
   7  -8   1        7.21        7.23      2.81 o 
  -6  -7   1      132.88      146.48      5.93 o 
  -5  -7   1      128.15      121.22      8.34 o 
  -4  -7   1       52.90       49.75      2.40 o 
  -3  -7   1       24.86       22.53      1.67 o 
  -2  -7   1        4.43        2.69      0.87 o 
  -1  -7   1      219.11      213.79      3.84 o 
   0  -7   1      844.51      780.55     11.07 o 
   1  -7   1     1548.32     1404.77     18.99 o 
   2  -7   1       15.60       16.17      1.03 o 
   3  -7   1        3.33        8.23      1.23 o 
   4  -7   1        2.43        0.70      0.56 o 
   5  -7   1      170.44      157.72      3.27 o 
   6  -7   1      366.78      322.87      6.76 o 
   7  -7   1       50.60       47.68      2.70 o 
   8  -7   1       24.97       26.23      2.81 o 
  -7  -6   1        0.07       -3.69      3.69 o 
  -6  -6   1       11.18        6.72      1.87 o 
  -5  -6   1       55.82       75.00      2.93 o 
  -4  -6   1      641.38      606.42     10.08 o 
  -3  -6   1      134.06      116.77      2.85 o 
  -2  -6   1       33.78       32.93      1.16 o 
  -1  -6   1       45.77       56.10      1.69 o 
   0  -6   1        1.15       -0.62      0.62 o 
   1  -6   1      349.06      364.56      5.53 o 
   2  -6   1      836.87      928.37     12.71 o 
   3  -6   1      420.94      405.78     12.05 o 
   4  -6   1        0.01       -0.41      0.70 o 
   5  -6   1      626.99      602.73      9.01 o 
   6  -6   1        3.04        4.42      0.91 o 
   7  -6   1       15.49       13.21      1.91 o 
   8  -6   1       30.14       41.96      3.57 o 
  -7  -5   1      123.43      101.73      4.13 o 
  -6  -5   1        1.63        9.15      1.71 o 
  -5  -5   1        2.35       76.69      2.81 o 
  -4  -5   1       39.72       42.98      2.13 o 
  -3  -5   1      807.33      740.66      9.64 o 
  -2  -5   1     1540.89     1471.20     16.89 o 
  -1  -5   1      514.05      474.49      5.88 o 
   0  -5   1      135.10      135.58      2.49 o 
   1  -5   1     1513.87     1978.77     65.96 o 
   2  -5   1      147.02      406.86     15.50 o 
   3  -5   1       61.63       71.70      2.49 o 
   4  -5   1      375.55      345.33      5.80 o 
   5  -5   1       95.86       96.22      2.14 o 
   6  -5   1      147.05      138.18      3.89 o 
   7  -5   1       14.72       20.45      1.74 o 
   8  -5   1        9.02        9.19      1.93 o 
  -8  -4   1       36.66       31.82      3.86 o 
  -7  -4   1      390.06      326.82      8.24 o 
  -6  -4   1      172.32      185.63      4.58 o 
  -5  -4   1        2.24        6.02      0.90 o 
  -4  -4   1      477.26      482.28      7.94 o 
  -3  -4   1      227.89      257.55      3.53 o 
  -2  -4   1      924.91     1062.44     11.64 o 
  -1  -4   1      830.96      785.52      9.16 o 
   0  -4   1      868.50      789.76      9.19 o 
   1  -4   1      443.26      798.00     10.04 o 
   2  -4   1      594.17      631.61      9.43 o 
   3  -4   1       20.78       16.39      1.06 o 
   4  -4   1       18.83       15.96      0.84 o 
   5  -4   1       44.17       37.26      2.03 o 
   6  -4   1      637.24      584.08     10.92 o 
   7  -4   1        8.73       11.77      1.43 o 
   8  -4   1       11.71       27.05      2.09 o 
  -8  -3   1       23.97       23.96      2.54 o 
  -6  -3   1      366.20      326.14      6.73 o 
  -5  -3   1     1061.42      994.07     14.89 o 
  -4  -3   1      191.87      160.41      2.79 o 
  -3  -3   1       85.93       95.61      1.73 o 
  -2  -3   1      105.12       95.12      1.48 o 
  -1  -3   1       52.91       73.55      2.42 o 
   0  -3   1      414.87      463.19     12.39 o 
   1  -3   1      501.28      460.51      5.44 o 
   2  -3   1      702.46      720.36      9.05 o 
   3  -3   1       71.95       74.90      1.60 o 
   4  -3   1      281.39      285.33      6.20 o 
   5  -3   1        7.01        4.07      1.24 o 
   6  -3   1       52.72       49.24      2.37 o 
   7  -3   1       14.63       25.11      2.84 o 
   8  -3   1       31.51       41.50     10.78 o 
   9  -3   1        6.95       14.00      3.43 o 
  -8  -2   1        9.07        6.28      2.28 o 
  -7  -2   1       29.11       31.80      2.24 o 
  -6  -2   1       66.69       91.51      2.53 o 
  -5  -2   1       75.93       98.58      3.47 o 
  -4  -2   1       73.90       55.39      1.94 o 
  -3  -2   1     1433.88     1456.49     17.93 o 
  -2  -2   1      618.10      562.98      5.77 o 
  -1  -2   1      179.44      169.37      2.72 o 
   0  -2   1      590.23      587.09      8.67 o 
   1  -2   1     7076.86     6586.51    180.46 o 
   2  -2   1      127.69      135.01      2.30 o 
   3  -2   1       33.40       25.53      1.21 o 
   4  -2   1      135.71      122.97      3.72 o 
   5  -2   1       13.96       18.85      1.58 o 
   6  -2   1        1.26        3.92      1.15 o 
   7  -2   1       14.40       29.16      1.91 o 
   8  -2   1       69.17       78.40      6.09 o 
  -8  -1   1      121.49      108.17      6.56 o 
  -7  -1   1        2.39      132.14      3.56 o 
  -6  -1   1      107.30      202.69      6.53 o 
  -5  -1   1      141.92      143.69      8.64 o 
  -4  -1   1        2.71        0.03      0.51 o 
  -3  -1   1     1105.04     1107.76     16.55 o 
  -2  -1   1      615.95      584.18      8.20 o 
  -1  -1   1      974.51      225.45     10.11 o 
   1  -1   1      704.73      662.73     15.36 o 
   2  -1   1      924.99      892.28     17.04 o 
   3  -1   1        0.49       -0.50      0.50 o 
   4  -1   1      161.83      170.21      3.81 o 
   5  -1   1      106.52       92.63      6.37 o 
   6  -1   1      101.42      349.33     14.54 o 
   7  -1   1       16.59      143.34      3.40 o 
   8  -1   1        0.01       -2.71      2.79 o 
  -9   0   1        8.23        8.15      2.24 o 
  -8   0   1       92.16       91.93      4.90 o 
  -7   0   1       43.42       39.43      2.10 o 
  -6   0   1       82.49       74.08      2.96 o 
  -5   0   1       26.38       21.38      1.04 o 
  -4   0   1      269.20      282.28      5.44 o 
  -3   0   1      254.65      266.21      4.96 o 
  -2   0   1        0.00       -0.38      0.38 o 
   2   0   1       83.14       77.44      3.19 o 
   3   0   1      259.85      246.64      4.06 o 
   4   0   1       60.77       54.30      1.79 o 
   5   0   1      202.51      208.28      8.22 o 
   6   0   1       70.96       96.45      3.16 o 
   7   0   1        5.81        6.55      1.17 o 
   8   0   1       38.80       33.22      3.15 o 
  -8   1   1       19.93      103.67      6.65 o 
  -7   1   1      123.54      146.03      4.16 o 
  -6   1   1      188.85      157.21      7.54 o 
  -5   1   1      104.78       90.11      3.94 o 
  -4   1   1      984.17     1087.78     21.60 o 
  -3   1   1       81.74       84.10      2.55 o 
  -2   1   1     1657.22     1634.36     24.59 o 
   1   1   1     5025.70     5138.29    101.19 o 
   2   1   1      433.90      426.64      5.92 o 
   3   1   1        0.19       -0.35      0.35 o 
   4   1   1      454.54      452.34      7.81 o 
   5   1   1      143.93      157.98     10.61 o 
   6   1   1      168.03      159.58      3.02 o 
   7   1   1        2.83        7.64      4.45 o 
   8   1   1       12.74       15.16      2.58 o 
  -8   2   1       10.55       13.15      3.69 o 
  -7   2   1       16.65       18.70      2.63 o 
  -6   2   1      440.27      420.33     12.59 o 
  -5   2   1       22.99       16.81      3.04 o 
  -4   2   1       47.77       42.03      3.92 o 
  -3   2   1     1013.37      967.47     19.07 o 
  -2   2   1      142.48      153.36      2.60 o 
  -1   2   1      203.92      359.32      6.38 o 
   0   2   1     4037.12     4020.97     91.57 o 
   1   2   1       80.44       70.86      1.59 o 
   2   2   1      961.91      997.74     13.20 o 
   3   2   1      350.09      370.75      5.83 o 
   4   2   1        3.70        3.56      0.63 o 
   5   2   1        0.46        0.19      0.66 o 
   6   2   1      901.74      936.48     14.57 o 
   7   2   1       60.82       64.56      5.87 o 
   8   2   1        2.79        1.03      2.19 o 
  -8   3   1      189.24      212.96     11.11 o 
  -7   3   1      196.83      201.44      7.63 o 
  -6   3   1        1.28        3.84      2.89 o 
  -5   3   1        5.43        5.72      2.68 o 
  -4   3   1     1133.90     1103.52     27.09 o 
  -3   3   1      108.85      102.68      2.78 o 
  -2   3   1      432.80      567.22     40.56 o 
  -1   3   1     3318.73     3646.05     67.83 o 
   0   3   1       28.04       27.97      1.16 o 
   1   3   1     1739.71     1787.81     26.27 o 
   2   3   1     3019.50     3042.39     39.59 o 
   3   3   1        2.34        0.32      0.40 o 
   4   3   1      158.35      169.49      2.86 o 
   5   3   1       11.22      179.71      3.22 o 
   6   3   1      159.00      326.84     10.79 o 
   7   3   1        0.02        0.45      1.32 o 
   8   3   1       39.63       37.37      4.23 o 
  -8   4   1       44.68       47.84      5.18 o 
  -7   4   1       85.37       69.73      4.32 o 
  -6   4   1       36.33       34.66      4.72 o 
  -5   4   1      348.40      351.52      9.63 o 
  -4   4   1      112.65      134.70      4.34 o 
  -3   4   1       18.44       12.91      2.01 o 
  -2   4   1     4427.63     4766.58    108.72 o 
  -1   4   1     1006.32     1039.52     17.41 o 
   0   4   1       59.15       64.26      2.10 o 
   1   4   1      237.14      228.87      3.60 o 
   2   4   1     1015.65     1145.24     17.28 o 
   3   4   1      103.24       86.21      1.62 o 
   4   4   1      855.09      808.95     11.52 o 
   5   4   1      122.66      129.51      2.94 o 
   6   4   1      176.66      167.91      4.82 o 
   7   4   1       16.21       11.84      2.56 o 
  -8   5   1       10.98       12.64      2.66 o 
  -7   5   1      175.01      151.77      6.62 o 
  -6   5   1     1062.84      967.32     26.85 o 
  -5   5   1      245.74      211.31     10.81 o 
  -4   5   1        7.54        3.98      1.28 o 
  -3   5   1      159.19      195.27      4.73 o 
  -2   5   1       84.58       83.08      1.98 o 
  -1   5   1      155.30      113.64      2.77 o 
   0   5   1      447.76      398.34      7.38 o 
   1   5   1      116.29      123.99      2.38 o 
   2   5   1       89.94      107.24      2.17 o 
   3   5   1      201.97      223.65      3.95 o 
   4   5   1       14.83       17.92      1.22 o 
   5   5   1      323.32      316.42      6.58 o 
   6   5   1        9.27       10.98      1.71 o 
   7   5   1       63.84       57.38      4.19 o 
  -8   6   1        0.08        7.61      2.50 o 
  -7   6   1       32.03       30.38      5.16 o 
  -6   6   1       67.77       65.98      3.42 o 
  -5   6   1      462.23      426.60     11.80 o 
  -4   6   1       66.05       63.57      2.10 o 
  -3   6   1      566.66      633.28     11.41 o 
  -2   6   1        4.12       18.21      2.76 o 
  -1   6   1        3.32        2.36      0.87 o 
   0   6   1       24.17       27.69      1.30 o 
   1   6   1      168.62      151.32      5.10 o 
   2   6   1      104.86      108.04      2.73 o 
   3   6   1       95.87      150.22      7.48 o 
   4   6   1        2.73       38.34      1.74 o 
   5   6   1       57.10       45.47      2.36 o 
   6   6   1        0.21       -1.83      1.83 o 
   7   6   1      123.42      109.91      7.63 o 
  -8   7   1        4.92        4.96      5.13 o 
  -7   7   1       46.19       44.26      3.02 o 
  -6   7   1      119.14       99.77      5.22 o 
  -5   7   1        2.60        1.68      2.25 o 
  -4   7   1       97.61       95.65      2.36 o 
  -3   7   1      165.10      246.85      4.62 o 
  -2   7   1       25.61       53.67      4.64 o 
  -1   7   1        2.88        0.89      0.84 o 
   0   7   1       23.70       24.75      1.40 o 
   1   7   1     1310.04     1271.11     21.74 o 
   2   7   1       39.77       37.85      1.86 o 
   3   7   1       85.68      166.83      8.61 o 
   4   7   1      159.60      108.80      3.09 o 
   5   7   1        2.56        4.18      1.85 o 
   6   7   1       37.53       38.63      4.98 o 
  -7   8   1       25.10       31.80      4.53 o 
  -6   8   1        0.02       -0.73      1.51 o 
  -5   8   1        4.09        6.25      2.20 o 
  -4   8   1        0.17        3.89      1.53 o 
  -3   8   1       83.47       90.87      2.87 o 
  -2   8   1       75.98       73.61      2.56 o 
  -1   8   1     1142.77     1115.40     20.17 o 
   0   8   1      283.55      280.49      7.77 o 
   1   8   1      787.70      782.57     15.68 o 
   3   8   1      285.21      263.04      6.37 o 
   4   8   1       42.46       49.37      2.14 o 
   5   8   1       18.64       17.41      4.05 o 
  -7   9   1      118.89       95.85      6.08 o 
  -6   9   1        3.44        1.39      2.56 o 
  -5   9   1       81.40       65.79      3.38 o 
  -4   9   1       19.19       71.05      5.31 o 
  -3   9   1        4.56        6.07      1.38 o 
  -2   9   1       76.36       62.15      2.59 o 
  -1   9   1      193.53      179.94      7.17 o 
   0   9   1       23.85       20.79      2.06 o 
   1   9   1        4.99        4.48      1.54 o 
   2   9   1       42.59       57.88      2.88 o 
   3   9   1       18.91       26.65      2.50 o 
   4   9   1       12.24       10.88      1.92 o 
  -6  10   1       21.76       25.89      4.93 o 
  -5  10   1      149.77      127.43      5.84 o 
  -4  10   1       76.04       68.00      4.21 o 
  -3  10   1        2.42        4.49      2.55 o 
  -2  10   1       20.52       19.09      2.11 o 
  -1  10   1      126.73      114.00      4.12 o 
   0  10   1       27.91       28.35      2.37 o 
   1  10   1      239.79      218.80      6.07 o 
   2  10   1       63.71      113.57      4.17 o 
   3  10   1      127.45      131.29      4.44 o 
  -5  11   1        6.91        3.33      3.51 o 
  -4  11   1       16.94       22.51      4.64 o 
  -3  11   1       93.60       84.15      4.67 o 
  -2  11   1        0.26        0.62      2.24 o 
  -1  11   1       13.42        7.93      2.15 o 
   0  11   1        0.65        2.03      1.65 o 
   1  11   1       59.99       62.69      3.30 o 
   2  11   1       77.37       82.91      3.77 o 
  -3  12   1        4.47       10.47      4.26 o 
  -2  12   1      184.23      200.89     11.60 o 
  -1  12   1      168.08      162.21     10.11 o 
   0  12   1       29.50       32.64      2.92 o 
  -1 -12   2        9.55        7.63      3.10 o 
   0 -12   2        0.40        2.89      2.23 o 
   1 -12   2        0.02       -0.60      1.84 o 
   2 -12   2        6.13        4.88      3.56 o 
   3 -12   2        0.32        1.65      2.52 o 
   4 -12   2       39.54       38.09      6.85 o 
  -3 -11   2        1.64        2.55      2.01 o 
  -2 -11   2       17.83       17.02      2.31 o 
  -1 -11   2        5.95        7.40      2.76 o 
   0 -11   2      129.51      126.88      3.60 o 
   1 -11   2        0.09       -1.25      1.25 o 
   2 -11   2       23.07       29.10      2.29 o 
   3 -11   2       72.71       66.96      3.41 o 
   4 -11   2       33.69       36.82      2.84 o 
   5 -11   2        1.07       -1.67      2.09 o 
  -4 -10   2       32.64       39.09      3.67 o 
  -3 -10   2        1.93        4.81      1.60 o 
  -2 -10   2       18.11       18.85      2.20 o 
  -1 -10   2       38.13       41.67      2.13 o 
   0 -10   2        4.36        2.21      1.26 o 
   1 -10   2      125.86      120.65      3.36 o 
   2 -10   2       11.44        9.63      1.37 o 
   3 -10   2       46.54       50.42      2.25 o 
   4 -10   2        2.83        0.19      1.58 o 
   5 -10   2       57.44       40.50      2.47 o 
   6 -10   2        7.43        2.66      1.68 o 
  -5  -9   2        0.05       -1.58      2.20 o 
  -4  -9   2        0.16       -1.00      1.65 o 
  -3  -9   2       22.89       27.58      2.05 o 
  -2  -9   2      138.47      121.57      3.13 o 
  -1  -9   2      346.27      297.93      5.72 o 
   0  -9   2      380.12      385.78      7.00 o 
   1  -9   2       36.17       33.36      1.79 o 
   2  -9   2      476.54      485.17      8.83 o 
   3  -9   2        2.85       11.76      1.21 o 
   4  -9   2        0.38        1.19      0.95 o 
   5  -9   2       26.29       22.88      1.93 o 
   6  -9   2        6.73       11.01      1.75 o 
   7  -9   2       11.13       15.35      1.89 o 
  -6  -8   2       26.89       33.28      3.50 o 
  -5  -8   2       28.30       21.15      2.85 o 
  -4  -8   2       52.64       51.74      2.98 o 
  -3  -8   2       26.79       24.74      2.20 o 
  -2  -8   2       37.71       29.09      1.67 o 
  -1  -8   2       32.86       34.18      1.67 o 
   0  -8   2        2.13        1.49      0.94 o 
   1  -8   2       94.05      116.88      5.43 o 
   2  -8   2       32.73       25.07      1.39 o 
   3  -8   2       76.06       86.36      2.68 o 
   4  -8   2        5.91        2.49      0.88 o 
   5  -8   2        1.11        0.52      1.31 o 
   6  -8   2      104.96      105.88      4.00 o 
   7  -8   2        3.76        1.45      1.34 o 
  -6  -7   2       31.61       32.21      3.20 o 
  -5  -7   2        1.12        3.23      2.02 o 
  -4  -7   2       12.00       22.67      1.50 o 
  -3  -7   2       86.46       76.32      2.26 o 
  -2  -7   2       50.28       59.00      1.59 o 
  -1  -7   2        0.00       -0.72      0.72 o 
   0  -7   2        2.93       -0.73      0.73 o 
   1  -7   2       65.42       64.19      1.72 o 
   2  -7   2       84.01      390.39      5.62 o 
   3  -7   2       13.44       18.82      1.12 o 
   4  -7   2      582.80      538.69      7.98 o 
   5  -7   2       43.68       40.91      1.88 o 
   6  -7   2      368.75      336.32      6.97 o 
   7  -7   2        2.14        1.25      1.12 o 
   8  -7   2       23.06       28.39      2.87 o 
  -7  -6   2       15.91       13.29      2.60 o 
  -6  -6   2        0.86        0.71      1.74 o 
  -5  -6   2        3.69       10.10      1.31 o 
  -4  -6   2       48.71       48.39      2.09 o 
  -3  -6   2       48.74       54.93      1.75 o 
  -2  -6   2       18.66       29.32      1.03 o 
  -1  -6   2      701.81      748.90      9.04 o 
   0  -6   2       18.52       17.26      0.86 o 
   1  -6   2       13.17      155.94      4.95 o 
   2  -6   2       73.40      124.30      2.82 o 
   3  -6   2        0.47       -0.58      0.58 o 
   4  -6   2        9.46       11.70      1.03 o 
   5  -6   2        0.16       -0.77      0.77 o 
   6  -6   2      358.01      324.13      5.76 o 
   7  -6   2       18.85       25.87      3.09 o 
   8  -6   2        4.51      123.52      4.99 o 
  -7  -5   2       22.93       26.39      3.29 o 
  -6  -5   2        0.80       -0.71      1.48 o 
  -5  -5   2      737.77      760.34     11.92 o 
  -4  -5   2       89.01       86.25      2.52 o 
  -3  -5   2       19.79       15.58      0.99 o 
  -2  -5   2       87.79       78.22      1.62 o 
  -1  -5   2      861.97      885.06     10.42 o 
   0  -5   2      380.71      350.03      4.52 o 
   1  -5   2      913.19      871.98     10.27 o 
   2  -5   2      204.31      211.20      3.22 o 
   3  -5   2      350.59      374.50      5.12 o 
   4  -5   2        0.07       -0.60      0.60 o 
   5  -5   2      482.16      464.93      7.54 o 
   6  -5   2      673.46      636.65     10.06 o 
   7  -5   2        3.68        9.11      1.47 o 
   8  -5   2       53.28       78.97      3.72 o 
  -8  -4   2        0.44       -1.25      1.82 o 
  -7  -4   2       18.10       32.05      5.78 o 
  -6  -4   2      125.94      193.65      3.92 o 
  -5  -4   2      659.02      645.94     10.20 o 
  -4  -4   2       34.74       36.83      1.52 o 
  -3  -4   2       47.73       42.55      1.18 o 
  -2  -4   2       17.17       13.73      0.68 o 
  -1  -4   2      297.09      262.54      3.61 o 
   0  -4   2      130.87      134.92      2.74 o 
   1  -4   2      692.93      934.84     10.29 o 
   2  -4   2     2428.72     2389.19     27.00 o 
   3  -4   2      166.73      120.26      2.43 o 
   4  -4   2      328.11      315.26      5.22 o 
   5  -4   2      209.15      199.16      4.14 o 
   6  -4   2       33.99       36.42      2.39 o 
   7  -4   2        0.22        2.56      1.16 o 
   8  -4   2       49.46       51.91      4.85 o 
  -8  -3   2        4.99        9.34      2.11 o 
  -7  -3   2        6.85       20.98      3.00 o 
  -6  -3   2       63.22       72.08      2.50 o 
  -5  -3   2      166.16      158.33      3.26 o 
  -4  -3   2       21.59       18.76      1.08 o 
  -3  -3   2     1024.91      999.00     11.91 o 
  -2  -3   2      413.27      391.48      4.64 o 
  -1  -3   2     2753.41     2822.72     32.22 o 
   0  -3   2      235.71      896.51     36.55 o 
   1  -3   2      775.10     2173.03    142.02 o 
   2  -3   2       23.06       29.67      0.69 o 
   3  -3   2      319.98      300.53      4.84 o 
   4  -3   2     1635.49     1623.45     24.14 o 
   5  -3   2      164.92      128.11      3.53 o 
   6  -3   2       61.10       74.55      2.63 o 
   7  -3   2      357.20      329.39      6.76 o 
   8  -3   2       10.93       13.10      2.30 o 
  -8  -2   2       14.52       14.88      2.55 o 
  -7  -2   2      394.88      378.11      9.08 o 
  -6  -2   2      221.78      231.28      5.10 o 
  -5  -2   2      480.71      451.46      8.47 o 
  -4  -2   2        7.41       13.26      1.09 o 
  -3  -2   2       50.87       45.61      1.26 o 
  -2  -2   2       15.77       18.89      0.75 o 
  -1  -2   2     1927.07     1769.27     20.26 o 
   0  -2   2    12926.02    17471.24    176.79 o 
   1  -2   2       92.25       90.89      2.78 o 
   2  -2   2      891.93      866.48      9.49 o 
   3  -2   2      312.59      322.05      5.19 o 
   4  -2   2       68.55       91.54      1.89 o 
   5  -2   2      503.58      503.49      8.82 o 
   6  -2   2      327.77      353.26      7.54 o 
   7  -2   2      351.67      319.12      7.03 o 
   8  -2   2       65.47       53.84      3.45 o 
  -8  -1   2        1.66        1.96      1.99 o 
  -7  -1   2       15.88      142.83      3.77 o 
  -6  -1   2        0.26        1.90      0.83 o 
  -5  -1   2      399.82      357.42      6.85 o 
  -4  -1   2     1475.16     1484.81     22.20 o 
  -3  -1   2       59.18       62.80      1.46 o 
  -2  -1   2       25.50       23.36      1.11 o 
  -1  -1   2      451.29      447.71     12.86 o 
   0  -1   2      215.16      316.03     10.86 o 
   1  -1   2     1886.24     1736.39     23.33 o 
   2  -1   2       17.79        8.59      0.44 o 
   3  -1   2      167.87      158.46      2.50 o 
   4  -1   2      283.38      286.42      4.26 o 
   5  -1   2        0.05        0.07      0.74 o 
   6  -1   2      139.65      187.13      5.68 o 
   7  -1   2       21.90       20.02      2.40 o 
   8  -1   2       14.00        4.82      1.93 o 
  -9   0   2      234.66      201.28      8.72 o 
  -8   0   2       55.48       67.09      3.46 o 
  -7   0   2       25.07       29.73      1.52 o 
  -6   0   2       52.63       43.42      1.89 o 
  -5   0   2        4.91        5.10      0.99 o 
  -4   0   2      476.31      467.17      7.74 o 
  -3   0   2     1331.08     1240.23     17.14 o 
  -2   0   2      536.12      534.58      9.48 o 
  -1   0   2        8.20       12.89      1.12 o 
   0   0   2     2661.30     1574.88     50.60 o 
   1   0   2     2240.55     2114.86     66.53 o 
   2   0   2      813.60      757.92     11.06 o 
   3   0   2      375.54      351.02      5.48 o 
   4   0   2     1139.15     1104.67     21.46 o 
   5   0   2      348.77      327.39      8.37 o 
   6   0   2       34.42       90.49      3.40 o 
   7   0   2      204.23      183.52      6.25 o 
   8   0   2        2.72        5.88      2.04 o 
  -8   1   2        2.71        5.39      2.10 o 
  -7   1   2      166.63      199.15      4.02 o 
  -6   1   2      100.70       94.87      3.90 o 
  -5   1   2       31.17       39.43      1.80 o 
  -4   1   2       46.59       48.55      1.73 o 
  -3   1   2      923.32      901.93     13.94 o 
  -2   1   2      839.18      792.70     19.80 o 
  -1   1   2      485.81      512.80      8.58 o 
   0   1   2     6192.61     5929.60     95.16 o 
   1   1   2        0.57        0.54      0.61 o 
   2   1   2       25.15       25.34      1.49 o 
   3   1   2      344.08      317.19      5.66 o 
   4   1   2     1017.18     1042.75     19.75 o 
   5   1   2      168.28      176.22      4.60 o 
   6   1   2        0.03       -0.99      0.99 o 
   7   1   2       28.60       28.84      2.65 o 
   8   1   2        0.04       -0.83      1.81 o 
  -8   2   2      115.70      151.27      8.61 o 
  -7   2   2       70.99      110.29      5.24 o 
  -6   2   2      215.69      194.27      5.97 o 
  -5   2   2      243.19      245.89      5.85 o 
  -4   2   2      154.25      157.47      4.02 o 
  -3   2   2       43.53       43.55      1.40 o 
  -2   2   2      323.87      294.61      6.14 o 
  -1   2   2      945.24      931.47     17.68 o 
   0   2   2     3705.02     3537.23     65.52 o 
   1   2   2      638.85      586.83     11.53 o 
   2   2   2       81.90       91.61      2.34 o 
   3   2   2        0.81        0.44      0.49 o 
   4   2   2        3.03        7.34      0.75 o 
   5   2   2       14.81      419.77      6.70 o 
   6   2   2      774.59      786.58     19.47 o 
   7   2   2        5.56        2.89      1.91 o 
   8   2   2        4.35        1.70      2.17 o 
  -8   3   2       16.49       11.37      3.79 o 
  -7   3   2       15.47        9.26      3.95 o 
  -6   3   2       63.84       59.20      2.76 o 
  -5   3   2     1176.61     1067.75     26.57 o 
  -4   3   2      583.28      594.04     15.17 o 
  -3   3   2      717.74      663.45     10.36 o 
  -2   3   2       73.22       74.00      2.06 o 
  -1   3   2       20.62       24.67      1.32 o 
   0   3   2      373.83      340.28     11.86 o 
   1   3   2      569.13      539.55     10.86 o 
   2   3   2     3436.64     3594.11     67.47 o 
   3   3   2       28.65       16.11      0.85 o 
   4   3   2       87.66      105.37      4.36 o 
   5   3   2      284.22      326.77      6.27 o 
   6   3   2      223.25      207.81      5.44 o 
   7   3   2       44.61       48.55      3.64 o 
   8   3   2       74.72       66.09      5.26 o 
  -8   4   2       83.25       70.12      6.24 o 
  -7   4   2        1.39       -0.90      3.28 o 
  -6   4   2      190.60      166.50     14.35 o 
  -5   4   2       17.23       20.12      1.80 o 
  -4   4   2      593.70      545.54     14.21 o 
  -3   4   2      384.97      403.45     46.99 o 
  -2   4   2       82.92      222.86      3.92 o 
  -1   4   2      957.86      995.56     19.27 o 
   0   4   2      143.29      136.40      3.09 o 
   1   4   2      247.41      265.03      5.92 o 
   2   4   2      497.82      473.03      8.17 o 
   3   4   2      186.58      172.22      4.37 o 
   4   4   2      378.05      345.88      5.78 o 
   5   4   2       47.52       98.56      2.66 o 
   6   4   2        0.01       -0.96      1.23 o 
   7   4   2       40.26       39.54      3.57 o 
  -7   5   2       53.38       62.23      6.78 o 
  -6   5   2      113.61      109.20      9.27 o 
  -5   5   2      489.97      441.99     12.15 o 
  -4   5   2      565.06      535.96     11.12 o 
  -3   5   2        7.67       10.60      1.91 o 
  -2   5   2     1371.18     1321.52     22.38 o 
  -1   5   2     2705.31     2750.56     45.04 o 
   0   5   2      392.18      387.98      7.29 o 
   1   5   2       18.36       16.84      1.20 o 
   2   5   2        0.18        0.10      0.68 o 
   3   5   2       10.54       11.99      1.36 o 
   4   5   2       58.38      143.49      4.80 o 
   5   5   2      516.27      541.20     10.38 o 
   6   5   2       39.51       41.38      3.52 o 
   7   5   2        1.58        0.91      2.28 o 
  -7   6   2      177.71      152.82     10.16 o 
  -6   6   2      129.47      131.11      8.66 o 
  -5   6   2      811.80      740.68     19.86 o 
  -4   6   2      186.16      189.49      4.77 o 
  -3   6   2        0.20       65.09      2.38 o 
  -2   6   2       27.81       24.36      1.40 o 
  -1   6   2       66.17       52.90      2.02 o 
   0   6   2      879.86      832.75     14.62 o 
   1   6   2     1035.42      966.05     22.37 o 
   2   6   2       30.00       32.71      1.64 o 
   3   6   2        4.36        9.15      0.96 o 
   4   6   2        1.04       47.36      1.52 o 
   5   6   2       52.73       92.30      8.57 o 
   6   6   2       42.29       48.62      5.82 o 
  -7   7   2       83.42       68.83      7.32 o 
  -6   7   2        1.15        0.49      3.35 o 
  -5   7   2        2.55       -0.23      1.77 o 
  -4   7   2      638.47      629.63     18.06 o 
  -3   7   2      254.45      288.85      6.91 o 
  -2   7   2      146.24      139.76      4.15 o 
  -1   7   2      152.84      152.44      4.41 o 
   0   7   2      172.70      164.02      3.95 o 
   1   7   2       32.34       35.30      2.12 o 
   2   7   2      168.18      161.83      4.35 o 
   3   7   2      129.21      151.46      7.25 o 
   4   7   2      193.59      172.30      4.47 o 
   5   7   2        0.66       -0.85      2.55 o 
   6   7   2        3.02       -2.11      2.84 o 
  -7   8   2       85.94       75.68      5.31 o 
  -6   8   2        7.01        7.41      2.90 o 
  -5   8   2       14.03        6.14      3.07 o 
  -4   8   2       27.80       30.74      2.86 o 
  -3   8   2      119.44      245.46      6.36 o 
  -2   8   2       40.02       34.09      4.67 o 
  -1   8   2        5.32        5.99      1.32 o 
   0   8   2     2008.39     1912.97     35.85 o 
   1   8   2       41.96       41.03      2.36 o 
   2   8   2       30.17       41.84      3.88 o 
   3   8   2       42.80       70.06      2.89 o 
   4   8   2      119.10       99.29      3.63 o 
   5   8   2       34.58       34.50      5.11 o 
  -6   9   2      103.58       98.20      5.13 o 
  -5   9   2        2.88       -1.32      2.48 o 
  -4   9   2       67.75       71.10      6.29 o 
  -3   9   2      111.61      193.71     16.16 o 
  -2   9   2       58.80       55.58      2.59 o 
  -1   9   2      173.65      159.62      7.40 o 
   0   9   2      256.18      233.45      6.13 o 
   1   9   2       18.45       18.12      1.95 o 
   2   9   2       10.62       65.37      4.62 o 
   3   9   2        0.31        5.90      1.63 o 
   4   9   2        3.37        0.80      3.12 o 
  -6  10   2        0.34        1.24      3.66 o 
  -5  10   2       50.96       60.35      4.31 o 
  -4  10   2       89.23       79.52      6.21 o 
  -3  10   2        3.96        2.25      2.04 o 
  -2  10   2        2.64        3.88      1.65 o 
  -1  10   2       10.04        6.32      1.74 o 
   0  10   2       58.07       54.24      2.96 o 
   1  10   2       48.18       49.73      2.92 o 
   2  10   2        0.02        1.64      1.58 o 
   3  10   2       37.28       51.77      4.01 o 
  -4  11   2       33.79       35.28      5.60 o 
  -3  11   2      156.62      139.79      6.12 o 
  -2  11   2        4.39        2.32      2.08 o 
  -1  11   2        3.40        3.50      1.78 o 
   0  11   2       15.32       20.98      2.36 o 
   1  11   2        2.96        2.81      1.91 o 
  -1 -12   3        6.11        8.24      1.87 o 
   0 -12   3       66.21       77.10      3.44 o 
   1 -12   3       66.08       64.68      3.70 o 
   2 -12   3       55.73       55.92      4.67 o 
   3 -12   3       27.48       46.93      5.69 o 
   4 -12   3       14.81       16.33      3.47 o 
  -3 -11   3       44.05       48.97      3.50 o 
  -2 -11   3       53.82       57.57      2.96 o 
  -1 -11   3        0.10       -1.10      1.39 o 
   0 -11   3       22.12       21.49      1.89 o 
   1 -11   3      220.89      230.37      5.20 o 
   2 -11   3        0.21        4.02      1.68 o 
   3 -11   3       13.65       23.20      2.51 o 
   4 -11   3       31.33       38.73      2.95 o 
   5 -11   3       15.46       20.67      3.24 o 
  -4 -10   3        0.06       11.88      2.24 o 
  -3 -10   3       67.60       63.13      3.58 o 
  -2 -10   3       69.90       66.71      2.92 o 
  -1 -10   3      192.58      190.67      4.35 o 
   0 -10   3       43.44       50.24      2.30 o 
   1 -10   3       32.04       39.88      2.82 o 
   2 -10   3       74.52       93.45      2.70 o 
   3 -10   3      146.10      152.67      3.81 o 
   4 -10   3      114.79      107.95      4.12 o 
   5 -10   3      101.58      100.41      4.27 o 
   6 -10   3       26.77       29.67      2.31 o 
  -5  -9   3       70.79       67.48      4.55 o 
  -4  -9   3        5.59       14.92      2.22 o 
  -3  -9   3      113.05      102.17      3.62 o 
  -2  -9   3      324.35      281.50      5.47 o 
  -1  -9   3       25.69       24.02      2.37 o 
   0  -9   3       93.54       87.63      2.75 o 
   1  -9   3      783.13      765.74     11.36 o 
   2  -9   3      177.25      220.48      4.42 o 
   3  -9   3       31.91       45.14      1.90 o 
   4  -9   3       45.89       44.56      2.42 o 
   5  -9   3       51.48       44.87      2.70 o 
   6  -9   3      283.90      235.81      6.57 o 
   7  -9   3        6.23        8.73      1.85 o 
  -6  -8   3       45.38       43.95      3.93 o 
  -5  -8   3      141.09      143.39      6.06 o 
  -4  -8   3      357.19      361.83      8.71 o 
  -3  -8   3      142.98      129.94      3.31 o 
  -2  -8   3        1.84        0.17      0.87 o 
  -1  -8   3        9.77       10.95      1.11 o 
   0  -8   3        0.02       -0.66      0.77 o 
   1  -8   3      264.95      255.77      4.54 o 
   2  -8   3      237.05      330.96      5.52 o 
   3  -8   3      123.88      113.92      2.64 o 
   4  -8   3        6.64        6.57      0.95 o 
   5  -8   3       83.20       78.83      3.19 o 
   6  -8   3       22.22       23.03      2.05 o 
   7  -8   3       15.20       13.86      1.78 o 
  -6  -7   3       27.82       32.10      4.63 o 
  -5  -7   3        2.10       17.00      2.66 o 
  -4  -7   3       51.89       56.30      2.04 o 
  -3  -7   3      274.37      239.40      4.32 o 
  -2  -7   3      402.58      379.46      5.92 o 
  -1  -7   3      477.81      436.27      5.76 o 
   0  -7   3        5.46        6.68      1.06 o 
   1  -7   3       62.79      125.75      3.73 o 
   2  -7   3      313.05      406.81      7.71 o 
   3  -7   3        0.27        0.88      0.62 o 
   4  -7   3      162.14      150.08      2.65 o 
   5  -7   3     1042.36     1005.30     15.60 o 
   6  -7   3       12.13       11.74      1.62 o 
   7  -7   3        2.38        2.72      1.25 o 
   8  -7   3        0.08        0.82      1.25 o 
  -7  -6   3       19.63       12.64      3.69 o 
  -6  -6   3      103.43       96.53      4.79 o 
  -5  -6   3       37.08       43.32      2.09 o 
  -4  -6   3       97.03       83.78      2.44 o 
  -3  -6   3       19.79       21.44      1.42 o 
  -2  -6   3      150.84      120.33      2.36 o 
  -1  -6   3      464.41      418.71      5.52 o 
   0  -6   3      222.73      207.59      3.08 o 
   1  -6   3      422.12      396.18      5.16 o 
   2  -6   3       55.74       53.48      1.35 o 
   3  -6   3      864.37      842.15     11.83 o 
   4  -6   3      291.09      243.39      4.55 o 
   5  -6   3        0.18       -0.80      0.80 o 
   6  -6   3       11.93       15.48      1.22 o 
   7  -6   3       70.43       71.38      2.73 o 
   8  -6   3        0.11       10.70      3.33 o 
  -7  -5   3       59.36       68.65      4.16 o 
  -6  -5   3        8.77       21.97      4.64 o 
  -5  -5   3       13.42       16.59      2.22 o 
  -4  -5   3      265.71      247.52      4.60 o 
  -3  -5   3      405.28      375.89      5.07 o 
  -2  -5   3      183.10      172.52      2.72 o 
  -1  -5   3       46.23       67.63      2.23 o 
   0  -5   3     1145.08     1130.95     13.17 o 
   1  -5   3      187.68      201.67      2.89 o 
   2  -5   3      292.16      270.79      3.64 o 
   3  -5   3      100.59      100.22      1.88 o 
   4  -5   3      578.03      582.54      9.21 o 
   5  -5   3       16.13       18.56      1.15 o 
   6  -5   3      187.49      149.36      3.65 o 
   7  -5   3      142.78      129.99      4.28 o 
   8  -5   3       69.09       57.61      5.39 o 
  -8  -4   3       65.08       69.67      4.32 o 
  -7  -4   3       25.11       39.38      6.24 o 
  -6  -4   3      104.86       95.84      4.14 o 
  -5  -4   3      288.48      333.67      6.47 o 
  -4  -4   3     1987.00     1877.54     25.12 o 
  -3  -4   3       23.18       32.12      1.23 o 
  -2  -4   3       92.54       90.07      1.57 o 
  -1  -4   3        0.80       -0.59      1.32 o 
   0  -4   3      381.59      399.49      4.52 o 
   1  -4   3     1053.70     1010.65     10.62 o 
   2  -4   3      832.76      741.74      8.38 o 
   3  -4   3      199.37      187.67      2.61 o 
   4  -4   3       66.63       50.00      1.71 o 
   5  -4   3       59.53       56.53      1.90 o 
   6  -4   3       59.97       65.59      2.70 o 
   7  -4   3      285.29      355.69      8.17 o 
   8  -4   3      107.18       95.96      6.24 o 
  -8  -3   3      106.65       95.86      4.94 o 
  -7  -3   3       25.91       44.18      2.83 o 
  -6  -3   3      126.94      219.15      6.89 o 
  -5  -3   3      324.32      297.76      6.21 o 
  -4  -3   3       98.14       79.67      2.15 o 
  -3  -3   3      956.61      897.59     13.83 o 
  -2  -3   3      728.79      654.41      7.53 o 
  -1  -3   3       60.36       97.07      5.68 o 
   0  -3   3      707.15      882.19     11.12 o 
   1  -3   3      373.72      389.72      4.57 o 
   2  -3   3       16.80       22.76      0.79 o 
   3  -3   3      307.73      286.18      3.95 o 
   4  -3   3      606.58      595.55      9.37 o 
   5  -3   3       79.39       71.36      4.50 o 
   6  -3   3       41.27      110.16      4.20 o 
   7  -3   3       11.62      158.60      4.30 o 
   8  -3   3       96.94       84.67      4.35 o 
  -8  -2   3      110.84      122.03      5.14 o 
  -7  -2   3      257.70      323.21      8.16 o 
  -6  -2   3       28.61       40.17      1.93 o 
  -5  -2   3      150.16      127.41      3.32 o 
  -4  -2   3        1.24        0.16      0.70 o 
  -3  -2   3        3.32        2.47      0.60 o 
  -2  -2   3       91.79       96.28      1.81 o 
  -1  -2   3     4507.03     4351.22     62.95 o 
   0  -2   3     1959.20     1968.96     29.23 o 
   1  -2   3      668.49      750.21     23.28 o 
   2  -2   3      478.03      499.60      6.00 o 
   3  -2   3      596.52      668.94      8.43 o 
   4  -2   3        8.72       13.59      0.84 o 
   5  -2   3      416.49      392.77      6.28 o 
   6  -2   3       83.50      105.92      2.81 o 
   7  -2   3       56.41       51.24      2.34 o 
   8  -2   3        8.85        8.30      1.96 o 
  -8  -1   3        2.04       12.59      2.23 o 
  -7  -1   3        2.03        0.52      1.13 o 
  -6  -1   3      153.03      147.18      3.71 o 
  -5  -1   3      752.64      714.92     11.61 o 
  -4  -1   3      472.59      431.93      7.22 o 
  -3  -1   3      152.13      155.92      3.42 o 
  -2  -1   3      325.69      364.14     14.57 o 
  -1  -1   3       31.39      193.95      4.33 o 
   0  -1   3     4700.92     4541.87     65.66 o 
   1  -1   3    27260.62    25634.64    416.39 o 
   2  -1   3      466.77      440.65      6.12 o 
   3  -1   3      453.92      476.47      7.20 o 
   4  -1   3      617.44      650.30     13.83 o 
   5  -1   3        2.36        9.75      1.75 o 
   6  -1   3       48.29       74.07      2.43 o 
   7  -1   3      113.90       94.97      3.54 o 
   8  -1   3      186.72      169.63      7.40 o 
  -8   0   3       49.68       49.14      5.38 o 
  -7   0   3       20.26       22.77      1.85 o 
  -6   0   3       27.25       30.12      2.12 o 
  -5   0   3       83.46       80.35      2.54 o 
  -4   0   3        2.43       -0.02      0.54 o 
  -3   0   3     4156.61     4075.94     66.64 o 
  -2   0   3      189.38      179.51      3.21 o 
  -1   0   3      486.97      873.85     14.40 o 
   0   0   3     2531.73     2460.11     39.53 o 
   1   0   3      706.57      688.61     11.47 o 
   2   0   3      143.79      133.48      3.21 o 
   3   0   3      671.10      632.12     11.13 o 
   4   0   3       41.35       35.86      1.23 o 
   5   0   3        2.32        2.88      1.01 o 
   6   0   3      338.19      625.52     11.89 o 
   7   0   3      108.49       80.82      4.75 o 
   8   0   3        7.30        5.80      2.14 o 
  -9   1   3       29.05       25.63      3.09 o 
  -8   1   3      337.18      314.77      7.70 o 
  -7   1   3      174.30      188.32      5.31 o 
  -6   1   3      153.53      138.11      4.14 o 
  -5   1   3       65.70       63.01      2.23 o 
  -4   1   3      353.98      358.01      7.01 o 
  -3   1   3      320.74      302.65      5.07 o 
  -2   1   3      564.80      617.32     21.30 o 
  -1   1   3     4598.09     4751.63     75.86 o 
   0   1   3       56.85       48.27      1.34 o 
   1   1   3      411.79      397.45      7.91 o 
   2   1   3      630.68      587.68     17.24 o 
   3   1   3       19.98       24.76      1.36 o 
   4   1   3        4.38        5.82      0.93 o 
   5   1   3     1004.29      934.09     18.45 o 
   6   1   3      232.19      393.40     21.12 o 
   7   1   3       67.13       60.65      4.31 o 
   8   1   3        6.59        4.46      2.24 o 
  -8   2   3        5.45       22.64      4.05 o 
  -7   2   3        3.57        2.23      1.66 o 
  -6   2   3      162.02      142.28      4.22 o 
  -5   2   3      251.35      236.39      5.87 o 
  -4   2   3       22.28       36.20      1.67 o 
  -3   2   3      198.44      220.78     20.33 o 
  -2   2   3        0.01       29.70      1.24 o 
  -1   2   3      212.77      216.12      4.09 o 
   0   2   3      253.43      222.95      4.82 o 
   1   2   3      832.11      774.43     29.84 o 
   2   2   3       37.63       26.92      1.96 o 
   3   2   3       16.73       20.33      1.61 o 
   4   2   3        0.25        0.25      1.22 o 
   5   2   3      182.23      245.22      5.76 o 
   6   2   3       18.20       16.20      2.17 o 
   7   2   3        3.31        1.55      2.17 o 
   8   2   3        0.41       -1.11      2.14 o 
  -7   3   3        1.33       -1.96      3.28 o 
  -6   3   3       51.50       47.07      2.72 o 
  -5   3   3        4.92        4.08      1.28 o 
  -4   3   3      454.14      440.79      9.83 o 
  -3   3   3      518.78      559.79     61.52 o 
  -2   3   3       80.93      117.05      2.70 o 
  -1   3   3      267.08      252.52      5.54 o 
   0   3   3      182.45      190.72      4.37 o 
   1   3   3      117.59      131.75      2.79 o 
   2   3   3      601.71      582.34     11.73 o 
   3   3   3       71.75       76.18      3.40 o 
   4   3   3      201.66      189.36      4.80 o 
   5   3   3      209.76      268.61      7.99 o 
   6   3   3       91.41       80.71      3.85 o 
   7   3   3        1.75        2.56      2.00 o 
  -7   4   3      103.59       88.14      7.68 o 
  -6   4   3       27.53       28.35      2.29 o 
  -5   4   3       78.67       66.17      3.39 o 
  -4   4   3      679.11      618.16     10.80 o 
  -3   4   3      228.62      311.51      6.90 o 
  -2   4   3      110.63      158.75      3.46 o 
  -1   4   3      204.28      244.02      5.62 o 
   0   4   3      178.78      188.43      7.13 o 
   1   4   3       89.21       82.25      2.60 o 
   2   4   3      231.10      237.03      5.51 o 
   4   4   3       21.56       79.87      5.18 o 
   5   4   3       17.93       25.86      2.84 o 
   6   4   3       14.55        8.23      3.02 o 
   7   4   3        0.85        3.54      2.20 o 
  -7   5   3       73.22       73.78      7.43 o 
  -6   5   3      355.04      314.76      9.48 o 
  -5   5   3       33.28       26.43      9.12 o 
  -4   5   3      516.70      558.00     18.91 o 
  -3   5   3       25.09      276.50      5.47 o 
  -1   5   3       45.31       34.83      1.90 o 
   0   5   3        5.14        9.21      1.09 o 
   1   5   3      434.74      405.86      8.88 o 
   2   5   3       95.83       85.66      3.46 o 
   3   5   3       48.02       39.60      1.54 o 
   4   5   3        0.08        1.71      1.26 o 
   5   5   3       19.61       19.01      4.41 o 
   6   5   3        4.04        3.97      2.25 o 
   7   5   3       21.14       26.44      3.38 o 
  -7   6   3        3.43       -1.91      4.26 o 
  -6   6   3       46.43       49.69      6.11 o 
  -5   6   3      151.42      153.47      7.43 o 
  -3   6   3       38.38       83.76      2.85 o 
  -2   6   3      162.71      167.55      5.45 o 
  -1   6   3        0.13       -0.83      0.83 o 
   0   6   3        1.31        2.91      1.03 o 
   1   6   3      501.13      464.78      9.53 o 
   2   6   3       23.81       24.69      1.49 o 
   3   6   3       10.69       51.54      1.74 o 
   4   6   3       59.85       57.10      2.32 o 
   5   6   3       73.04       58.77      3.91 o 
   6   6   3        2.87        0.67      2.79 o 
  -3   7   3      104.55      105.77      3.66 o 
  -2   7   3       50.50       37.53      2.27 o 
  -1   7   3      136.79      140.08      5.05 o 
   0   7   3      161.55      155.58      4.87 o 
   1   7   3       12.60       16.59      2.12 o 
   3   7   3       37.63       76.05      2.79 o 
   4   7   3       70.67       51.67      2.24 o 
   5   7   3       74.73       61.63      6.01 o 
  -7   8   3        0.63        8.12      3.71 o 
  -6   8   3       36.36       30.92      5.03 o 
  -5   8   3      142.99      117.16      8.10 o 
  -4   8   3       94.86       71.25      5.93 o 
  -3   8   3      126.42      121.41      6.47 o 
  -2   8   3       42.03       50.49      2.85 o 
  -1   8   3      238.46      224.29      6.13 o 
   0   8   3      118.89      108.73      7.93 o 
   1   8   3      229.14      215.94      5.62 o 
   2   8   3       35.18       38.61      2.86 o 
   3   8   3        4.90       42.83      2.34 o 
   4   8   3       11.17       14.21      3.97 o 
   5   8   3        0.60        0.31      3.22 o 
  -6   9   3       97.21       89.97      7.71 o 
  -5   9   3       24.36       38.01      5.54 o 
  -4   9   3       43.85       60.06      5.70 o 
  -3   9   3      159.09      160.51     10.50 o 
  -2   9   3        1.25        0.49      1.83 o 
  -1   9   3       10.63        9.97      1.76 o 
   0   9   3        3.47        3.09      1.54 o 
   1   9   3       39.38       45.07      3.38 o 
   2   9   3       58.64       72.65      3.45 o 
   3   9   3       62.30       76.68      3.18 o 
   4   9   3        9.54       11.91      4.13 o 
  -5  10   3       15.20       14.91      4.38 o 
  -4  10   3        1.56       16.97      4.31 o 
  -3  10   3        2.34        6.38      2.34 o 
  -2  10   3      131.78      120.00      4.42 o 
  -1  10   3      158.79      148.68      4.90 o 
   0  10   3       30.73       30.38      2.53 o 
   1  10   3       26.76       25.49      2.90 o 
   2  10   3        7.46       26.13      2.40 o 
  -3  11   3       25.09       26.54      4.95 o 
  -2  11   3        3.10        1.27      2.02 o 
  -1  11   3        0.29       -1.63      1.91 o 
   0  11   3       78.42       79.06      3.74 o 
   1  11   3       25.97       38.58      2.94 o 
  -1 -12   4        7.22        3.94      1.98 o 
   0 -12   4        9.85       11.88      2.03 o 
   1 -12   4       40.15       47.99      3.46 o 
   2 -12   4        7.31       16.00      3.79 o 
   3 -12   4        9.25       10.88      3.03 o 
  -3 -11   4       18.95       22.23      2.46 o 
  -2 -11   4       81.56       64.95      3.82 o 
  -1 -11   4       28.82       32.94      2.46 o 
   0 -11   4       14.10       18.83      1.89 o 
   1 -11   4      113.26      124.13      3.70 o 
   2 -11   4       42.85       35.16      2.91 o 
   3 -11   4        6.22       21.32      2.89 o 
   4 -11   4        6.49        6.58      1.89 o 
   5 -11   4       42.39       40.90      3.89 o 
  -4 -10   4        2.33        4.46      2.61 o 
  -3 -10   4       41.52       50.85      4.91 o 
  -2 -10   4        2.53       -0.02      1.73 o 
  -1 -10   4        6.73        5.46      1.38 o 
   0 -10   4      134.85      129.19      3.49 o 
   1 -10   4      343.83      343.27      6.65 o 
   2 -10   4        0.75       33.49      1.86 o 
   3 -10   4        0.38       -0.20      1.47 o 
   4 -10   4       39.43       38.90      2.79 o 
   5 -10   4       17.67       18.28      2.28 o 
   6 -10   4        0.49        1.52      1.69 o 
  -5  -9   4        1.05       -1.35      2.24 o 
  -4  -9   4        1.55        0.35      1.52 o 
  -3  -9   4      202.27      171.74      4.82 o 
  -2  -9   4       68.01       56.23      3.25 o 
  -1  -9   4      186.77      179.25      4.09 o 
   0  -9   4      115.51       98.02      2.89 o 
   1  -9   4      120.13      118.06      2.98 o 
   2  -9   4       96.55      139.49      3.24 o 
   3  -9   4        6.14        7.85      1.20 o 
   4  -9   4        2.56        2.02      1.48 o 
   5  -9   4       17.61       17.61      2.08 o 
   6  -9   4      202.13      181.21      5.45 o 
   7  -9   4       11.91        9.08      2.30 o 
  -6  -8   4       18.53       28.11      5.48 o 
  -5  -8   4        6.97        5.65      2.49 o 
  -4  -8   4       94.23       95.68      3.00 o 
  -3  -8   4       25.90       23.18      1.71 o 
  -2  -8   4       67.90       61.10      2.57 o 
  -1  -8   4       69.35       80.83      2.23 o 
   0  -8   4       10.63       11.83      1.16 o 
   1  -8   4        0.01        3.93      1.11 o 
   2  -8   4      524.21      510.67      7.90 o 
   3  -8   4        6.74        7.38      1.08 o 
   4  -8   4        3.30        4.20      0.94 o 
   5  -8   4      115.40      113.29      3.89 o 
   6  -8   4        6.42       10.03      1.69 o 
   7  -8   4        5.11        6.47      2.86 o 
  -6  -7   4        1.26       14.31      3.22 o 
  -5  -7   4        0.99        1.34      1.21 o 
  -4  -7   4        5.91        4.57      1.19 o 
  -3  -7   4      128.75      126.68      2.72 o 
  -2  -7   4        2.09        0.16      0.77 o 
  -1  -7   4        2.56        2.17      0.76 o 
   0  -7   4      166.45      176.27      4.47 o 
   1  -7   4      354.64      339.21      4.70 o 
   2  -7   4       85.03      104.58      2.51 o 
   3  -7   4       12.59       10.26      0.94 o 
   4  -7   4       27.65       28.38      1.19 o 
   5  -7   4      121.97      124.15      3.15 o 
   6  -7   4       60.28       59.16      2.74 o 
   7  -7   4        5.82       12.03      1.68 o 
  -7  -6   4       88.57      106.77      6.29 o 
  -6  -6   4       13.02       18.69      2.71 o 
  -5  -6   4        1.99        2.82      1.05 o 
  -4  -6   4        2.60        0.99      0.95 o 
  -3  -6   4       29.93       29.54      1.33 o 
  -2  -6   4        7.40        4.74      0.78 o 
  -1  -6   4      485.22      453.51     10.73 o 
   1  -6   4        9.61       46.72      1.32 o 
   2  -6   4      752.40      709.43      8.68 o 
   3  -6   4       81.51       78.91      1.82 o 
   4  -6   4       82.78       77.18      1.67 o 
   5  -6   4      498.39      443.06      8.50 o 
   6  -6   4        0.91        9.77      2.93 o 
   7  -6   4        0.20        3.17      1.27 o 
   8  -6   4        6.47        4.75      3.07 o 
  -7  -5   4        9.34        7.49      2.36 o 
  -6  -5   4      115.52      114.80      5.08 o 
  -5  -5   4      187.94      174.76      4.12 o 
  -4  -5   4      824.40      814.69     11.65 o 
  -3  -5   4      125.41      129.57      2.54 o 
  -2  -5   4       30.46       35.92      1.17 o 
  -1  -5   4      598.57      630.29      8.38 o 
   0  -5   4        5.23      486.97      8.17 o 
   1  -5   4      242.18      351.38      6.12 o 
   2  -5   4       16.12       20.79      0.92 o 
   3  -5   4       49.58       41.84      1.09 o 
   4  -5   4      159.94      134.50      3.32 o 
   5  -5   4      114.12      104.94      2.93 o 
   6  -5   4      119.49      131.05      3.39 o 
   7  -5   4      105.10       90.50      3.02 o 
   8  -5   4        7.74        9.57      1.65 o 
  -8  -4   4        9.97       13.19      5.97 o 
  -7  -4   4        8.56       11.06      2.35 o 
  -6  -4   4        2.99        9.31      1.54 o 
  -5  -4   4     1098.08     1043.66     14.59 o 
  -4  -4   4      288.04      263.98      4.47 o 
  -3  -4   4      823.07      742.94      9.76 o 
  -2  -4   4        0.08       -0.24      0.53 o 
  -1  -4   4      603.65      561.05      7.44 o 
   0  -4   4      514.06      680.02      9.54 o 
   2  -4   4      313.92      316.30      4.16 o 
   3  -4   4      167.58      175.70      2.58 o 
   4  -4   4       31.77       41.25      1.38 o 
   5  -4   4      257.15      261.56      5.27 o 
   6  -4   4      314.77      317.38      6.21 o 
   7  -4   4       27.91       41.59      1.97 o 
   8  -4   4        1.98       -0.03      1.47 o 
  -8  -3   4       11.26        9.00      2.32 o 
  -7  -3   4        0.45       42.72      3.36 o 
  -6  -3   4       21.22       21.58      3.77 o 
  -5  -3   4       17.86       15.67      1.56 o 
  -4  -3   4        4.63        1.73      0.85 o 
  -3  -3   4       90.40       86.40      2.23 o 
  -2  -3   4       90.71       96.90      2.52 o 
   0  -3   4       15.54      167.87      3.40 o 
   1  -3   4     1288.61     1150.49     14.43 o 
   2  -3   4      342.11      351.63      4.55 o 
   3  -3   4       67.32       79.57      1.36 o 
   4  -3   4      271.53      272.36      4.25 o 
   5  -3   4       41.44       39.18      3.21 o 
   6  -3   4       45.65       66.79      2.61 o 
   7  -3   4      116.91       86.05      3.44 o 
   8  -3   4        8.31        7.45      2.09 o 
  -8  -2   4        2.90       16.27      2.58 o 
  -7  -2   4        1.86       52.04      4.56 o 
  -6  -2   4       10.45        9.35      2.15 o 
  -5  -2   4       29.57       37.48      1.60 o 
  -4  -2   4      238.50      209.19      4.00 o 
  -3  -2   4      402.93      390.65      7.34 o 
  -2  -2   4      122.45      143.72      6.76 o 
  -1  -2   4      706.96      938.07     15.75 o 
   0  -2   4       90.25      112.58      8.83 o 
   1  -2   4     1947.55     1923.55     25.53 o 
   2  -2   4     1465.96     1470.28     19.62 o 
   3  -2   4      468.46      416.43      5.50 o 
   4  -2   4        0.04        1.74      0.82 o 
   6  -2   4       21.21      151.85      3.93 o 
   7  -2   4      303.09      250.65      7.07 o 
   8  -2   4       40.84       47.27      3.79 o 
  -8  -1   4       78.46       88.26      4.46 o 
  -7  -1   4       15.65       11.55      2.02 o 
  -6  -1   4        2.77        3.08      1.28 o 
  -5  -1   4        0.24        0.74      0.79 o 
  -4  -1   4       49.44       40.73      2.69 o 
  -3  -1   4     2552.88     2618.40     43.41 o 
  -2  -1   4        1.56        2.66      1.62 o 
  -1  -1   4      912.98     1091.03     16.17 o 
   0  -1   4     1120.00     1065.36     17.66 o 
   1  -1   4       69.10       57.09      1.48 o 
   2  -1   4      839.77      823.42     11.19 o 
   3  -1   4       61.66       38.26      1.14 o 
   4  -1   4      318.32      301.96      4.40 o 
   5  -1   4      226.25      437.07      8.25 o 
   6  -1   4        0.51       90.67      6.34 o 
   7  -1   4        0.00       -1.78      1.78 o 
   8  -1   4        2.32        4.59      2.14 o 
  -8   0   4        2.65        5.61      1.89 o 
  -7   0   4       64.45       72.61      3.29 o 
  -6   0   4      836.47      728.25     18.27 o 
  -5   0   4        0.03        0.63      1.04 o 
  -4   0   4        7.22       13.69      1.02 o 
  -3   0   4      675.07      734.31     12.82 o 
  -2   0   4       30.67       41.96      1.54 o 
  -1   0   4     2506.02     2845.81     77.95 o 
   0   0   4     1958.79     1887.65     30.52 o 
   1   0   4      381.09      362.83      6.38 o 
   2   0   4      391.62      410.21      8.32 o 
   3   0   4        6.53        5.63      1.14 o 
   4   0   4        1.07        3.12      1.65 o 
   5   0   4      424.22      411.06      8.91 o 
   6   0   4      673.19      653.83     17.16 o 
   7   0   4        0.09       -0.95      1.83 o 
   8   0   4        1.21       -1.39      2.14 o 
  -8   1   4        6.40        2.62      3.40 o 
  -7   1   4       16.69       11.85      5.12 o 
  -6   1   4        8.32        6.97      1.48 o 
  -5   1   4      475.34      443.64     10.45 o 
  -4   1   4      571.48      551.91      9.91 o 
  -3   1   4      121.06      124.25      3.52 o 
  -2   1   4        6.84     1968.30     45.39 o 
  -1   1   4        9.41       20.92      3.37 o 
   0   1   4      662.02      640.04     10.78 o 
   1   1   4     2818.55     2567.47     41.35 o 
   2   1   4      892.21      800.41     15.66 o 
   3   1   4       46.44       47.85      2.38 o 
   4   1   4      662.68      638.75     13.93 o 
   5   1   4      223.94      291.11      6.62 o 
   6   1   4       54.76       46.88      4.18 o 
   7   1   4      115.15      103.41      6.06 o 
   8   1   4       40.60       43.27      4.38 o 
  -7   2   4       20.68       23.00      3.19 o 
  -6   2   4       63.04       61.60      4.46 o 
  -5   2   4        1.07       -1.00      1.00 o 
  -4   2   4      156.16      147.74      3.38 o 
  -3   2   4     1921.88     1794.11     35.01 o 
  -2   2   4      310.10      333.21      6.15 o 
  -1   2   4      107.99      114.31      2.66 o 
   0   2   4      495.50      493.11      8.52 o 
   1   2   4       33.80       24.89      1.77 o 
   2   2   4      354.02      311.85      6.66 o 
   3   2   4     1292.61     1204.64     39.31 o 
   4   2   4       43.22      105.01      7.17 o 
   5   2   4      298.41      326.72      9.48 o 
   6   2   4        1.73        0.26      1.75 o 
   7   2   4        9.33        7.22      2.63 o 
  -6   3   4        2.76        2.94      1.65 o 
  -5   3   4      248.97      245.39      7.56 o 
  -4   3   4        2.03        7.41      1.49 o 
  -3   3   4      248.18      291.99      5.74 o 
  -2   3   4      114.92      129.32      4.62 o 
  -1   3   4     2531.34     2425.99     45.47 o 
   0   3   4      534.18      485.58      9.91 o 
   1   3   4       23.21       20.74      1.25 o 
   2   3   4       37.13       38.61      1.69 o 
   3   3   4       49.40       39.48      2.62 o 
   4   3   4       53.54       64.01      3.24 o 
   5   3   4      850.77      862.59     40.15 o 
   6   3   4      318.67      289.28     13.55 o 
   7   3   4        2.35       -0.46      2.48 o 
  -6   4   4       88.39       91.91      5.16 o 
  -5   4   4     2089.24     2014.37     49.30 o 
  -4   4   4       77.56       71.71      3.76 o 
  -3   4   4      245.41      349.50      7.78 o 
  -2   4   4        2.57        2.68      1.39 o 
  -1   4   4      136.67      110.26      3.41 o 
   0   4   4      470.89      443.75      9.32 o 
   1   4   4     1117.07     1001.63     16.93 o 
   2   4   4      141.77      138.85      3.75 o 
   3   4   4       31.09       61.25      8.28 o 
   4   4   4       53.86       52.99      4.51 o 
   5   4   4       23.30       23.27      2.43 o 
   6   4   4      293.47      270.26     12.40 o 
   7   4   4       30.99       38.97      4.72 o 
  -5   5   4        1.75        2.73      2.17 o 
  -4   5   4      517.12      777.37     26.25 o 
  -3   5   4      623.41      674.09     12.09 o 
  -2   5   4       49.36       57.62      4.05 o 
  -1   5   4       67.96       74.57      3.39 o 
   0   5   4       54.15       53.50      4.00 o 
   1   5   4       17.84       13.11      1.41 o 
   2   5   4      223.37      209.28      7.65 o 
   3   5   4      189.24      171.91     10.16 o 
   4   5   4      216.11      174.05      5.04 o 
   5   5   4        2.23        0.08      1.63 o 
   6   5   4       43.52       43.20      5.05 o 
  -5   6   4      132.78      171.06     23.67 o 
  -4   6   4       52.74       90.22      4.24 o 
  -3   6   4      283.97      274.15      6.67 o 
  -2   6   4      307.93      276.40      6.70 o 
  -1   6   4      407.12      383.27     18.74 o 
   0   6   4       85.00       70.94      3.49 o 
   1   6   4       36.92       34.01      2.50 o 
   2   6   4     1031.31     1021.89     20.72 o 
   3   6   4       31.44       34.36      1.47 o 
   4   6   4        0.78        2.06      1.64 o 
   5   6   4       50.99       42.63      5.18 o 
   6   6   4        0.64       -2.66      2.66 o 
  -4   7   4        0.43       40.31      6.27 o 
  -3   7   4        7.82       16.79      3.38 o 
  -2   7   4      163.06      140.51      4.49 o 
  -1   7   4        2.36        0.33      1.24 o 
   0   7   4      105.07      111.70      4.67 o 
   1   7   4      296.84      272.81      8.39 o 
   2   7   4      182.50      201.07      5.17 o 
   3   7   4       25.14       32.47      2.18 o 
   4   7   4      103.80       96.37      7.14 o 
   5   7   4       73.39       69.29      6.52 o 
  -3   8   4        7.12        8.08      1.78 o 
  -2   8   4       73.91       65.04      3.22 o 
  -1   8   4       18.41       15.87      2.45 o 
   0   8   4      479.26      423.33     12.15 o 
   1   8   4      152.11      143.17      5.63 o 
   2   8   4        3.65       41.24      4.35 o 
   4   8   4       30.30       38.09      5.26 o 
  -6   9   4        6.03        8.61      4.10 o 
  -5   9   4        3.55        8.25      3.87 o 
  -4   9   4      170.74      143.56      9.28 o 
  -3   9   4      198.87      182.53     10.24 o 
  -2   9   4       26.31       27.45      3.67 o 
  -1   9   4        8.20        7.49      2.27 o 
   0   9   4       42.38       35.95      3.16 o 
   1   9   4       24.24       29.20      2.60 o 
   2   9   4       71.31       85.67      3.48 o 
   3   9   4       58.09       71.12      6.81 o 
  -4  10   4        7.13        5.00      3.79 o 
  -3  10   4       15.71       23.52      4.64 o 
  -2  10   4      102.81       91.99      7.09 o 
  -1  10   4        2.37        1.57      1.61 o 
   0  10   4       55.26       45.69      2.97 o 
   1  10   4        2.90       16.93      2.17 o 
   2  10   4        0.86        6.37      2.18 o 
  -2  11   4        8.61        4.72      3.51 o 
  -1  11   4       18.01       13.85      4.10 o 
  -1 -12   5        0.02       -1.66      1.95 o 
   0 -12   5       71.65       72.89      4.26 o 
   1 -12   5        0.26        3.93      2.89 o 
   2 -12   5       18.64       22.20      3.58 o 
   3 -12   5        4.65        4.36      2.75 o 
  -3 -11   5        0.11       -0.33      1.86 o 
  -2 -11   5       20.27       12.36      2.22 o 
  -1 -11   5        9.23        9.40      2.71 o 
   0 -11   5      146.64      147.16      4.04 o 
   1 -11   5        1.33        2.61      1.49 o 
   2 -11   5       19.59       21.21      2.52 o 
   3 -11   5        0.27        1.26      1.79 o 
   4 -11   5        7.99        7.21      3.73 o 
   5 -11   5        5.16        8.79      2.72 o 
  -4 -10   5       49.36       59.66      3.85 o 
  -3 -10   5        4.26        1.87      1.78 o 
  -2 -10   5       29.84       34.30      2.56 o 
  -1 -10   5        0.40       -0.91      1.66 o 
   0 -10   5       62.26       56.84      2.44 o 
   1 -10   5       64.42       73.20      2.72 o 
   2 -10   5      307.41      369.77      6.47 o 
   3 -10   5        4.88        2.14      1.70 o 
   4 -10   5       21.14       22.70      2.42 o 
   5 -10   5        0.21       -0.47      1.57 o 
   6 -10   5        4.61        1.61      1.76 o 
  -5  -9   5       30.26       27.57      3.57 o 
  -4  -9   5        5.95        5.05      1.70 o 
  -3  -9   5      165.51      150.53      4.57 o 
  -2  -9   5      236.91      206.24      5.41 o 
  -1  -9   5       69.72       65.06      3.38 o 
   0  -9   5       29.24       35.60      2.18 o 
   1  -9   5       61.93       60.22      2.20 o 
   2  -9   5      312.14      308.71      5.50 o 
   3  -9   5        7.39        7.15      1.41 o 
   4  -9   5       87.13       84.91      3.56 o 
   5  -9   5       11.43       15.46      2.06 o 
   6  -9   5        9.85       12.40      2.06 o 
  -5  -8   5       54.66       55.54      4.20 o 
  -4  -8   5       68.94       64.59      2.66 o 
  -3  -8   5      117.37      120.15      3.40 o 
  -2  -8   5      100.87       87.49      2.85 o 
  -1  -8   5       83.72       86.61      3.58 o 
   0  -8   5        0.13       -0.95      0.95 o 
   1  -8   5       29.75       38.56      1.72 o 
   2  -8   5       53.15       58.53      2.03 o 
   3  -8   5       74.31       59.74      2.66 o 
   4  -8   5        2.22        3.03      0.99 o 
   5  -8   5       26.48       23.62      2.11 o 
   6  -8   5       30.03       31.46      2.40 o 
   7  -8   5       77.36       67.09      3.18 o 
  -6  -7   5      118.52      115.11      6.89 o 
  -5  -7   5      111.14      117.61      8.01 o 
  -4  -7   5       15.32       16.16      1.75 o 
  -3  -7   5       31.58       34.76      1.57 o 
  -2  -7   5      193.57      190.38      4.22 o 
  -1  -7   5       15.51       12.61      1.56 o 
   0  -7   5      411.55      472.68      8.65 o 
   1  -7   5      118.91      105.24      2.29 o 
   2  -7   5       34.96       43.11      1.53 o 
   3  -7   5       55.33       56.55      1.70 o 
   4  -7   5        1.73        2.47      0.98 o 
   5  -7   5      150.83      131.33      4.09 o 
   6  -7   5       64.88       61.56      2.83 o 
   7  -7   5      134.14      132.29      4.22 o 
  -7  -6   5       25.86       44.85      8.69 o 
  -6  -6   5      166.05      153.38      6.36 o 
  -5  -6   5       42.96       59.82      2.64 o 
  -4  -6   5      578.85      567.42      8.68 o 
  -3  -6   5       45.16       41.96      1.62 o 
  -2  -6   5       14.12       16.64      1.03 o 
  -1  -6   5       36.86       44.74      1.59 o 
   0  -6   5      409.61      372.60      5.88 o 
   1  -6   5      371.59      331.34      4.58 o 
   2  -6   5      386.69      370.48      5.03 o 
   3  -6   5      553.10      499.08      7.11 o 
   4  -6   5       69.57       63.16      1.63 o 
   5  -6   5       22.17       24.75      1.78 o 
   6  -6   5       27.69       34.88      2.19 o 
   7  -6   5      160.26      187.64      5.02 o 
  -7  -5   5       58.43       55.19      4.08 o 
  -6  -5   5       31.87       27.18      3.53 o 
  -5  -5   5      648.39      617.93      9.34 o 
  -4  -5   5      262.69      255.68      4.57 o 
  -3  -5   5      496.22      460.11      6.54 o 
  -2  -5   5      558.38      519.68      7.16 o 
  -1  -5   5      112.04      114.12      2.27 o 
   0  -5   5       36.51       59.86      1.87 o 
   1  -5   5      146.56      142.36      2.75 o 
   2  -5   5      316.20      266.77      3.79 o 
   3  -5   5      568.32      533.87      7.26 o 
   4  -5   5        7.96        7.56      0.78 o 
   5  -5   5       55.42       61.48      3.07 o 
   6  -5   5       35.82       36.41      1.95 o 
   7  -5   5       10.03       11.61      2.79 o 
   8  -5   5       11.47        7.01      2.48 o 
  -7  -4   5      117.14      160.03      6.46 o 
  -6  -4   5        0.23        0.27      1.38 o 
  -5  -4   5      225.39      208.62      3.98 o 
  -4  -4   5      342.17      333.34      6.14 o 
  -3  -4   5       92.39       92.96      2.05 o 
  -2  -4   5      542.25      511.35      6.98 o 
  -1  -4   5      397.90      433.14      6.00 o 
   0  -4   5     1239.69     1183.30     16.14 o 
   1  -4   5       71.56       85.46      4.49 o 
   2  -4   5       10.94       17.13      0.97 o 
   3  -4   5       83.58       90.22      2.06 o 
   4  -4   5        7.08        4.98      0.64 o 
   5  -4   5      286.10      331.22      9.29 o 
   6  -4   5       14.19       50.01      2.50 o 
   7  -4   5      140.41      140.92      4.90 o 
   8  -4   5       16.89        9.52      2.04 o 
  -8  -3   5        1.55        2.65      2.18 o 
  -7  -3   5       13.42        9.38      2.29 o 
  -6  -3   5      454.15      425.37      9.48 o 
  -5  -3   5      302.67      294.18      5.59 o 
  -4  -3   5      351.57      318.92      5.83 o 
  -3  -3   5        0.69        0.47      0.80 o 
  -2  -3   5       38.03       65.69      6.65 o 
  -1  -3   5      103.79      166.88      3.70 o 
   1  -3   5     4524.12     4256.54     51.83 o 
   2  -3   5       32.02       49.58      1.31 o 
   3  -3   5        1.02       -0.28      0.34 o 
   4  -3   5      110.59      104.25      2.43 o 
   6  -3   5      267.46      244.21      6.10 o 
   7  -3   5      168.60      154.93      7.27 o 
   8  -3   5        8.90       10.34      2.53 o 
  -8  -2   5       41.72       30.01      3.13 o 
  -7  -2   5       13.31       22.48      2.88 o 
  -6  -2   5        1.43        0.53      0.90 o 
  -5  -2   5       15.19       15.82      1.49 o 
  -4  -2   5      300.50      270.62      5.66 o 
  -3  -2   5     1002.06      900.08     15.76 o 
  -2  -2   5       41.75      112.28      5.00 o 
  -1  -2   5        2.64      353.87      7.56 o 
   0  -2   5       47.41       46.19      2.06 o 
   1  -2   5      123.99      133.73      2.70 o 
   2  -2   5      462.80      449.40      6.52 o 
   3  -2   5      880.38      859.51     11.80 o 
   4  -2   5      302.95      292.73      6.02 o 
   5  -2   5       25.71       26.32      1.43 o 
   6  -2   5       90.58      125.74      3.73 o 
   7  -2   5       30.05       26.92      3.43 o 
   8  -2   5        2.39        3.15      2.27 o 
  -8  -1   5      334.47      299.49     11.44 o 
  -7  -1   5      210.07      206.37      7.13 o 
  -6  -1   5       26.82       32.16      2.34 o 
  -5  -1   5        4.63        4.63      1.04 o 
  -4  -1   5       66.07       77.91      2.42 o 
  -3  -1   5      464.71      473.03      8.78 o 
  -2  -1   5     3253.73     3139.59     58.60 o 
  -1  -1   5     1814.84     2211.24     61.05 o 
   0  -1   5        2.64        3.52      0.74 o 
   1  -1   5      426.74      415.77      7.41 o 
   2  -1   5      502.71      541.94      8.53 o 
   3  -1   5      152.13      124.22      2.22 o 
   4  -1   5        0.48       -0.38      0.46 o 
   5  -1   5      209.55      329.78     12.61 o 
   6  -1   5      198.72      174.45      6.13 o 
   7  -1   5       33.27       36.70      3.74 o 
   8  -1   5       26.61       25.87      3.46 o 
  -8   0   5        9.03       16.11      2.51 o 
  -7   0   5       30.16       15.58      3.84 o 
  -6   0   5      116.11      101.81      3.81 o 
  -5   0   5      329.23      285.65      5.86 o 
  -4   0   5      127.88      136.11      4.04 o 
  -3   0   5       89.26      140.46      4.26 o 
  -2   0   5       80.70     1291.47     24.73 o 
  -1   0   5       14.75       22.28      1.50 o 
   0   0   5        9.59        4.50      0.73 o 
   1   0   5      761.34      723.68     12.28 o 
   2   0   5       29.71       27.82      1.44 o 
   3   0   5        4.36        6.44      0.63 o 
   4   0   5       12.02       59.98      4.18 o 
   5   0   5        1.83       55.17      2.26 o 
   6   0   5        8.16        6.96      2.58 o 
   7   0   5        8.01       13.11      4.93 o 
   8   0   5       26.09       24.06      3.56 o 
  -8   1   5        6.51       19.13      4.38 o 
  -7   1   5      135.54      108.98      7.58 o 
  -6   1   5      153.36      156.36      4.89 o 
  -5   1   5      224.00      214.41      4.66 o 
  -4   1   5      173.07      160.51      4.53 o 
  -3   1   5      135.91      171.76      5.46 o 
  -2   1   5       30.36       59.20      2.84 o 
  -1   1   5       90.91       73.24      2.07 o 
   0   1   5       12.13       11.53      0.89 o 
   1   1   5      932.14      846.15     14.11 o 
   2   1   5      345.01      299.46      6.49 o 
   3   1   5      286.32      265.48      7.50 o 
   4   1   5       44.40      167.14      3.64 o 
   5   1   5      147.32      159.91      5.74 o 
   6   1   5      103.25       79.57      4.01 o 
   7   1   5      133.47      114.42      5.06 o 
  -7   2   5       16.85       11.01      3.71 o 
  -6   2   5        1.23        1.25      1.33 o 
  -5   2   5       23.51       24.26      1.41 o 
  -4   2   5      490.39      488.59     16.95 o 
  -3   2   5       30.19       43.22      1.80 o 
  -1   2   5       82.23      100.04      2.62 o 
   0   2   5      302.61      301.61      5.62 o 
   1   2   5      192.85      185.80      6.60 o 
   2   2   5       42.10       36.73      2.45 o 
   3   2   5      929.98      909.75     22.24 o 
   4   2   5      188.36      148.38      5.40 o 
   5   2   5        0.95        2.41      1.74 o 
   6   2   5       63.51       63.82      4.45 o 
   7   2   5       10.92        6.63      2.97 o 
  -5   3   5      374.22      373.40      6.41 o 
  -4   3   5      480.73      491.00     34.50 o 
  -3   3   5      648.49      600.39     10.94 o 
  -2   3   5     1162.95     1082.50     21.12 o 
  -1   3   5        0.11       -0.80      0.80 o 
   0   3   5      119.60      113.76      3.26 o 
   1   3   5      217.42      196.09      5.99 o 
   2   3   5       20.02       18.73      1.33 o 
   3   3   5       74.46       84.71      5.42 o 
   4   3   5       13.28       28.24      3.46 o 
   5   3   5       15.16       16.16      2.35 o 
   6   3   5        0.52        2.79      6.23 o 
   7   3   5        0.06        2.06      2.84 o 
  -5   4   5       84.34      103.39      2.75 o 
  -4   4   5     1087.88     1194.84     30.15 o 
  -3   4   5      154.92      390.73      8.81 o 
  -2   4   5      114.24      133.47      4.87 o 
  -1   4   5       46.72       33.53      2.40 o 
   0   4   5      759.78      735.44     14.80 o 
   1   4   5      287.63      253.34      8.04 o 
   2   4   5        4.56        5.22      1.75 o 
   3   4   5        0.62       -1.50      2.01 o 
   4   4   5       34.96       41.25      2.85 o 
   5   4   5       40.60       37.55      3.01 o 
   6   4   5       64.44       56.84      5.57 o 
  -5   5   5        0.09       -1.09      1.09 o 
  -4   5   5      424.85      504.05     13.96 o 
  -3   5   5       10.49       19.01      1.69 o 
  -2   5   5       48.61       46.93      4.08 o 
  -1   5   5      407.86      369.40     10.37 o 
   0   5   5        1.67        0.70      1.04 o 
   1   5   5       16.68       14.79      1.94 o 
   2   5   5      192.46      301.08     11.40 o 
   3   5   5       19.99       20.47      2.14 o 
   4   5   5       46.21       47.05      2.40 o 
   5   5   5       18.20       22.87      4.10 o 
   6   5   5       54.37       53.90      5.67 o 
  -5   6   5       80.45       89.67      6.94 o 
  -4   6   5        3.34       63.14      2.94 o 
  -3   6   5      147.73      135.50      4.27 o 
  -2   6   5       21.14       26.95      2.11 o 
  -1   6   5       39.71       45.19      3.79 o 
   0   6   5        0.14        0.46      1.40 o 
   1   6   5      526.59      484.81     10.42 o 
   2   6   5       17.65       35.91      4.72 o 
   3   6   5      112.45      109.87      4.22 o 
   4   6   5       33.94       26.64      4.41 o 
   5   6   5       12.46       12.20      3.79 o 
  -4   7   5      110.88      104.96      7.30 o 
  -3   7   5       30.00       31.76      2.38 o 
  -2   7   5      285.75      252.15      8.22 o 
  -1   7   5      169.75      132.02      5.33 o 
   0   7   5      178.88      181.61      6.55 o 
   1   7   5      390.87      361.33     10.56 o 
   2   7   5        7.62       14.92      2.14 o 
   3   7   5       43.65       49.37      3.03 o 
   4   7   5       21.51       20.84      4.23 o 
  -3   8   5       55.68       48.52      2.89 o 
  -2   8   5      273.50      219.17      7.64 o 
  -1   8   5      124.75      120.24      5.24 o 
   0   8   5       16.44       19.57      7.80 o 
   1   8   5      143.97      141.43      5.69 o 
   2   8   5       52.60       85.43      5.79 o 
   3   8   5       20.93       20.84      4.41 o 
   4   8   5       23.97       20.89      4.62 o 
  -5   9   5        1.79       10.03      3.92 o 
  -4   9   5        1.30       11.27      4.15 o 
  -3   9   5       56.78       45.15      5.49 o 
  -2   9   5       35.77       26.83      3.03 o 
  -1   9   5        0.65        0.67      1.85 o 
   0   9   5      106.39       92.34      5.16 o 
   1   9   5       24.38       44.75      7.75 o 
   2   9   5        0.29        1.81      1.57 o 
  -3  10   5        0.54        2.24      3.43 o 
  -2  10   5       24.82       22.67      4.23 o 
  -1  10   5        2.89        1.03      2.04 o 
   0  10   5       21.96       24.97      2.55 o 
   1  10   5       10.05       17.62      2.27 o 
   0 -12   6        1.24        0.56      2.80 o 
   1 -12   6       41.28       43.30      4.48 o 
   2 -12   6       89.05      119.49      6.42 o 
  -2 -11   6       47.10       43.16      3.06 o 
  -1 -11   6       31.32       25.76      2.87 o 
   0 -11   6      145.20      140.82      5.39 o 
   1 -11   6      123.25      137.75      4.02 o 
   2 -11   6        3.17        6.64      2.07 o 
   3 -11   6        0.13        2.33      1.97 o 
   4 -11   6        8.01        6.30      2.63 o 
  -4 -10   6      102.85       89.21      4.54 o 
  -3 -10   6        3.34        1.35      1.83 o 
  -2 -10   6        6.00        8.69      2.02 o 
  -1 -10   6       96.72       87.47      4.10 o 
   0 -10   6        4.52        0.63      1.75 o 
   1 -10   6       30.05       39.47      2.67 o 
   2 -10   6       59.14       59.01      2.61 o 
   3 -10   6       29.60       35.23      2.82 o 
   4 -10   6        0.36       -0.49      1.64 o 
   5 -10   6       15.87       18.78      2.36 o 
  -5  -9   6       19.94       22.17      3.39 o 
  -4  -9   6       23.69       24.83      2.41 o 
  -3  -9   6       16.42       22.60      1.94 o 
  -2  -9   6       34.53       30.78      2.07 o 
  -1  -9   6        7.28        4.26      1.80 o 
   0  -9   6       19.46       23.97      2.33 o 
   1  -9   6       13.08       35.60      2.57 o 
   2  -9   6       40.28       55.62      2.21 o 
   3  -9   6       48.44       48.08      2.76 o 
   4  -9   6       44.30       47.78      2.94 o 
   5  -9   6        0.29       -0.16      1.49 o 
   6  -9   6       74.30       79.49      3.68 o 
  -5  -8   6        0.50        0.56      2.29 o 
  -4  -8   6        0.25       -1.30      1.44 o 
  -3  -8   6       13.49       12.74      1.65 o 
  -2  -8   6      104.75       94.60      3.07 o 
  -1  -8   6      165.15      149.64      4.90 o 
   0  -8   6      102.96       94.30      5.23 o 
   1  -8   6        9.84      132.48      3.89 o 
   2  -8   6        0.07        3.24      1.56 o 
   3  -8   6      256.26      229.71      4.81 o 
   4  -8   6        2.06       -0.10      1.85 o 
   5  -8   6        0.27       -0.79      1.36 o 
   6  -8   6      151.41      152.29      4.84 o 
  -6  -7   6        2.96        6.28      3.73 o 
  -5  -7   6       65.77       64.00      3.65 o 
  -4  -7   6        2.54        4.15      1.53 o 
  -3  -7   6        1.71        0.31      1.23 o 
  -2  -7   6        0.00        0.09      1.09 o 
  -1  -7   6        1.41        3.17      1.15 o 
   0  -7   6      130.88      162.10      4.89 o 
   1  -7   6        4.20        3.41      1.21 o 
   2  -7   6       84.49       82.65      2.33 o 
   3  -7   6      117.18      102.99      2.80 o 
   4  -7   6       32.40       30.90      1.71 o 
   5  -7   6        0.01       -1.03      1.25 o 
   6  -7   6        1.74        5.29      1.52 o 
   7  -7   6       36.46       47.54      2.80 o 
  -6  -6   6       30.33       41.40      3.73 o 
  -5  -6   6        1.87        2.13      1.45 o 
  -4  -6   6      100.55       91.75      2.97 o 
  -3  -6   6      108.48      105.81      2.44 o 
  -2  -6   6       79.69       72.95      1.97 o 
  -1  -6   6       16.42       25.82      1.29 o 
   0  -6   6       62.34       91.50      2.30 o 
   1  -6   6       22.29       20.68      1.35 o 
   2  -6   6        5.61        7.08      1.06 o 
   3  -6   6        0.71       -0.54      0.81 o 
   4  -6   6      153.86      158.45      3.56 o 
   5  -6   6       80.73       98.25      3.42 o 
   6  -6   6        0.58        8.20      1.89 o 
   7  -6   6        1.72       15.52      2.24 o 
  -7  -5   6       31.85       45.94      4.06 o 
  -6  -5   6       50.28       43.02      6.14 o 
  -5  -5   6       29.06       23.96      1.56 o 
  -4  -5   6       30.48       25.44      1.54 o 
  -3  -5   6      127.26      114.91      2.46 o 
  -2  -5   6       17.47       18.92      1.51 o 
  -1  -5   6        4.02      113.96      6.11 o 
   0  -5   6       27.78      176.41      3.33 o 
   1  -5   6       90.95       69.35      1.91 o 
   2  -5   6      205.52      185.67      3.42 o 
   3  -5   6       48.04       35.49      1.44 o 
   4  -5   6       17.32       14.53      1.01 o 
   6  -5   6       42.01       81.91      3.80 o 
   7  -5   6        2.14        1.82      1.68 o 
  -7  -4   6       44.40       86.14      4.86 o 
  -6  -4   6       19.16       19.63      2.72 o 
  -5  -4   6        0.84       -0.55      1.26 o 
  -4  -4   6      542.09      523.69      9.04 o 
  -3  -4   6        3.93        5.95      1.15 o 
  -2  -4   6      273.48      327.03     19.19 o 
  -1  -4   6      111.81       95.59      2.06 o 
   0  -4   6      328.18      293.48      4.42 o 
   1  -4   6       10.48        6.90      0.88 o 
   2  -4   6      187.49      171.94      3.16 o 
   3  -4   6       49.55       43.31      1.47 o 
   4  -4   6       19.40       17.79      1.61 o 
   5  -4   6       83.15       89.44      2.71 o 
   6  -4   6       28.12       30.62      3.65 o 
   7  -4   6       44.13       39.58      4.13 o 
  -7  -3   6       11.40       10.42      2.47 o 
  -6  -3   6      114.81      110.48      6.59 o 
  -5  -3   6       42.86       47.21      2.10 o 
  -4  -3   6        1.84        0.41      0.99 o 
  -3  -3   6        9.03       13.04      1.79 o 
  -2  -3   6       14.96       17.56      1.54 o 
  -1  -3   6        3.18      167.17      4.42 o 
   0  -3   6      144.34      158.12      7.48 o 
   1  -3   6     1620.82     1581.70     21.28 o 
   2  -3   6      238.48      219.45      4.07 o 
   3  -3   6       32.36       30.21      1.12 o 
   4  -3   6        0.91        0.14      0.56 o 
   5  -3   6      156.18      402.20      7.54 o 
   6  -3   6        0.21       -0.82      1.23 o 
   7  -3   6      106.84       85.26      5.54 o 
  -8  -2   6        3.63       -0.60      2.08 o 
  -7  -2   6       31.94       33.18      3.10 o 
  -6  -2   6      111.79      102.41      4.79 o 
  -5  -2   6        2.58        0.62      1.09 o 
  -4  -2   6      151.17      147.12      3.81 o 
  -3  -2   6      432.66      405.75      7.91 o 
  -2  -2   6      187.09      185.46      4.73 o 
  -1  -2   6      404.00      389.41      8.39 o 
   0  -2   6      124.36      128.69      3.56 o 
   1  -2   6     1852.03     1735.41     25.70 o 
   2  -2   6      302.69      258.63      4.18 o 
   3  -2   6       40.59       39.09      1.31 o 
   4  -2   6       61.67       62.09      1.71 o 
   5  -2   6      162.62      175.18      3.35 o 
   6  -2   6       53.96       60.53      3.61 o 
   7  -2   6        0.24       -0.79      4.86 o 
  -8  -1   6       13.68       20.54      2.77 o 
  -7  -1   6       34.28       34.24      3.10 o 
  -6  -1   6        4.52        5.42      2.55 o 
  -5  -1   6      143.22      132.32      4.38 o 
  -4  -1   6       49.57       50.75      2.17 o 
  -3  -1   6      600.21      621.02     13.18 o 
  -2  -1   6      342.18      606.35     12.41 o 
  -1  -1   6       10.80       34.40      3.28 o 
   0  -1   6       46.16       41.31      1.99 o 
   1  -1   6     1920.07     1807.91     29.77 o 
   2  -1   6       17.71       20.78      2.33 o 
   3  -1   6        2.84        3.93      0.62 o 
   4  -1   6        4.24        9.23      1.29 o 
   5  -1   6        4.71       37.17      3.17 o 
   6  -1   6        0.71       -1.03      1.76 o 
   7  -1   6      145.21      129.45      5.65 o 
  -8   0   6        0.66        2.35      2.26 o 
  -7   0   6      149.06      118.63      8.17 o 
  -6   0   6        0.08        2.53      2.97 o 
  -5   0   6       10.12       11.10      1.27 o 
  -4   0   6      130.61      117.97      3.24 o 
  -3   0   6      643.54      668.93     12.12 o 
  -2   0   6       75.85       85.73      2.86 o 
  -1   0   6        0.29       -0.62      0.90 o 
   0   0   6      889.07      806.14     12.30 o 
   1   0   6      494.09      439.67      7.92 o 
   2   0   6       55.06       60.03      1.78 o 
   3   0   6      355.67      311.02      6.07 o 
   4   0   6       13.39       17.28      1.81 o 
   5   0   6       37.92      138.17      5.42 o 
   6   0   6       51.46       50.38      3.39 o 
   7   0   6        0.40        0.20      1.97 o 
  -8   1   6      161.04      161.41     10.24 o 
  -7   1   6       89.80       73.21      6.65 o 
  -6   1   6       75.95       68.47      6.03 o 
  -5   1   6       16.59       17.37      1.43 o 
  -4   1   6       78.28       67.40      2.97 o 
  -3   1   6      185.33      395.30      7.70 o 
  -2   1   6      222.71      192.07      4.83 o 
  -1   1   6      154.28      152.42      3.47 o 
   0   1   6      175.22      164.47      3.56 o 
   1   1   6      169.76      150.64      2.91 o 
   2   1   6      225.76      202.51      4.87 o 
   3   1   6       88.04       88.01      5.44 o 
   4   1   6      254.36      238.98      5.57 o 
   5   1   6      364.87      357.17     10.70 o 
   6   1   6       55.08       53.97      4.37 o 
   7   1   6       31.17       35.17      4.38 o 
  -8   2   6        5.20       -1.65      3.30 o 
  -7   2   6        8.56        2.84      3.35 o 
  -6   2   6      109.56       99.70      7.32 o 
  -5   2   6       86.71       86.59      2.81 o 
  -4   2   6       29.99       63.52      4.05 o 
  -3   2   6      146.80      153.20      3.81 o 
  -2   2   6       19.00       23.11      1.65 o 
  -1   2   6       71.16       60.25      2.07 o 
   0   2   6      690.77      645.67     11.21 o 
   1   2   6      122.70      103.12      5.20 o 
   2   2   6       92.55       81.84      3.18 o 
   3   2   6        3.90        4.54      2.22 o 
   4   2   6        1.59        0.21      1.67 o 
   5   2   6        1.55       -0.46      2.14 o 
   6   2   6       81.78       80.19      4.41 o 
   7   2   6        0.03       -1.24      2.63 o 
  -6   3   6       41.43       48.09      5.39 o 
  -5   3   6        8.19        6.49      1.22 o 
  -4   3   6     1416.28     1327.43     22.99 o 
  -3   3   6      128.62      144.75      3.74 o 
  -2   3   6       13.74       14.59      1.54 o 
  -1   3   6      117.12      115.67      4.39 o 
   0   3   6       22.44       17.51      2.23 o 
   1   3   6       96.79       89.34      4.44 o 
   2   3   6      334.50      306.88     12.84 o 
   3   3   6        8.21       72.41      5.34 o 
   5   3   6        6.69        4.70      2.05 o 
   6   3   6       66.13       63.72      5.83 o 
  -5   4   6      838.46      738.68     16.23 o 
  -4   4   6       56.14       86.87      3.43 o 
  -3   4   6      107.39      169.45      4.89 o 
  -2   4   6       51.04       41.26      2.76 o 
  -1   4   6       89.97       92.77      6.70 o 
   0   4   6        1.45        0.17      1.04 o 
   1   4   6        6.35        4.12      1.29 o 
   2   4   6      622.52      584.68     15.01 o 
   3   4   6       16.27       22.56      3.66 o 
   4   4   6       18.47       21.77      3.84 o 
   5   4   6       14.47       17.39      2.73 o 
   6   4   6       24.35       24.19      4.51 o 
  -5   5   6        0.42        8.28      3.58 o 
  -4   5   6      144.70      143.55      4.51 o 
  -3   5   6       26.47       48.99      3.40 o 
  -2   5   6       83.20       75.46      3.21 o 
  -1   5   6      152.37      162.47      5.85 o 
   0   5   6       20.43       18.21      3.28 o 
   1   5   6       62.68       46.63      3.24 o 
   2   5   6      202.52      244.01      7.41 o 
   3   5   6       21.48       28.62      4.23 o 
   4   5   6      126.42      118.83      7.92 o 
   5   5   6      130.52      106.94      7.68 o 
  -5   6   6      143.63      201.97     11.35 o 
  -4   6   6       14.56       14.71      2.28 o 
  -3   6   6       30.62       24.98      2.23 o 
  -2   6   6       20.98       21.99      2.18 o 
  -1   6   6      388.49      328.18     14.08 o 
   0   6   6      209.96      190.74      6.61 o 
   1   6   6      289.68      252.75      8.00 o 
   2   6   6       82.37      169.00      8.43 o 
   3   6   6       20.42       27.15      4.51 o 
   4   6   6        4.45        2.50      3.20 o 
   5   6   6        1.94        2.04      3.30 o 
  -5   7   6       33.08       75.28      6.94 o 
  -4   7   6      248.83      280.88     13.67 o 
  -3   7   6      562.89      571.54     12.97 o 
  -2   7   6        0.04       -1.99      1.99 o 
  -1   7   6       97.15      100.44      3.91 o 
   0   7   6        8.76        8.16      2.01 o 
   1   7   6      114.21      124.35      5.19 o 
   2   7   6       82.34      178.95      6.38 o 
   3   7   6        5.88        9.28      3.66 o 
   4   7   6        0.06        0.21      3.38 o 
  -2   8   6       58.35       50.79      3.75 o 
  -1   8   6        4.22        5.57      2.84 o 
   0   8   6       16.78       23.29      4.01 o 
   1   8   6        0.41       18.44      3.44 o 
   2   8   6        3.35        6.70      3.74 o 
   3   8   6       30.37       32.83      5.31 o 
  -4   9   6        2.03        4.72      3.71 o 
  -3   9   6        0.97        0.08      3.04 o 
  -2   9   6       14.81       14.57      3.95 o 
  -1   9   6       60.49       58.36      5.51 o 
   0   9   6      162.85      163.66      6.69 o 
   1   9   6       47.63       57.01      4.07 o 
  -2 -11   7        1.49        1.93      1.99 o 
  -1 -11   7       26.35       34.87      2.84 o 
   0 -11   7      135.33      144.86      5.52 o 
   1 -11   7        5.88        8.71      3.03 o 
   2 -11   7        5.06        5.43      2.63 o 
   3 -11   7        3.61        0.29      2.60 o 
  -3 -10   7        0.09       -1.22      1.76 o 
  -2 -10   7      148.22      140.33      4.70 o 
  -1 -10   7        1.09        2.18      1.80 o 
   0 -10   7       91.95      102.51      4.41 o 
   1 -10   7       86.82       92.09      5.00 o 
   2 -10   7      134.88      145.56      6.55 o 
   3 -10   7       18.64       15.58      2.28 o 
   4 -10   7        2.07       -1.68      1.68 o 
   5 -10   7        3.45       -0.62      1.77 o 
  -4  -9   7        0.77       -2.34      2.34 o 
  -3  -9   7        0.37       -1.56      1.56 o 
  -2  -9   7       62.34       57.95      2.71 o 
  -1  -9   7        0.45        0.91      1.82 o 
   0  -9   7      197.24      211.88      6.26 o 
   1  -9   7        5.83        8.25      1.95 o 
   2  -9   7      127.36      122.11      4.48 o 
   3  -9   7       33.18       28.87      3.22 o 
   4  -9   7       57.84       58.18      3.27 o 
   5  -9   7        0.04       -0.83      2.36 o 
  -5  -8   7       12.67       16.54      3.14 o 
  -4  -8   7      126.44      118.52      4.08 o 
  -3  -8   7       15.73       13.88      1.79 o 
  -2  -8   7        0.00       -1.31      1.43 o 
  -1  -8   7        0.28        0.83      1.25 o 
   0  -8   7       20.75       23.65      1.98 o 
   1  -8   7       56.35       54.34      2.62 o 
   2  -8   7      667.04      638.19     12.32 o 
   3  -8   7        0.10        2.69      1.54 o 
   4  -8   7       27.96       31.15      3.12 o 
   5  -8   7        2.91        2.52      1.94 o 
   6  -8   7       96.33      120.47      5.50 o 
  -6  -7   7       16.95       21.69      5.38 o 
  -5  -7   7       14.44       16.00      2.97 o 
  -4  -7   7       52.85       53.84      2.84 o 
  -3  -7   7       22.86       22.58      2.77 o 
  -2  -7   7      139.42      128.96      3.45 o 
  -1  -7   7      187.99      172.26      4.08 o 
   0  -7   7       14.61       20.11      1.79 o 
   1  -7   7        0.06        3.81      1.76 o 
   2  -7   7        1.73        1.95      1.29 o 
   3  -7   7        0.35       -1.47      1.47 o 
   4  -7   7      108.30      105.62      4.07 o 
   5  -7   7       26.91       23.85      4.55 o 
   6  -7   7       64.63       65.52      3.97 o 
  -6  -6   7      124.55      130.91      6.31 o 
  -5  -6   7      103.40       86.30      4.99 o 
  -4  -6   7      109.44       98.07      2.97 o 
  -3  -6   7      499.63      492.25      8.79 o 
  -2  -6   7      328.05      308.60      5.98 o 
  -1  -6   7        1.59        2.34      1.13 o 
   0  -6   7      102.83      142.46      3.11 o 
   1  -6   7       68.11       58.09      3.08 o 
   2  -6   7        0.30       -0.89      0.89 o 
   3  -6   7      187.80      162.86      4.19 o 
   4  -6   7       52.11       46.67      2.18 o 
   5  -6   7       70.45       73.67      4.13 o 
   6  -6   7       26.48       86.26      4.24 o 
   7  -6   7       73.20       86.49      6.09 o 
  -7  -5   7       81.49       85.23      7.74 o 
  -6  -5   7       54.92       56.82      4.25 o 
  -5  -5   7       25.50       21.97      2.23 o 
  -4  -5   7      309.34      277.49      5.13 o 
  -3  -5   7        6.59        4.32      1.12 o 
  -2  -5   7       90.24       92.63      2.41 o 
  -1  -5   7        4.04       40.56      1.61 o 
   0  -5   7      206.72      307.53      7.74 o 
   1  -5   7      611.91      572.38      9.36 o 
   2  -5   7       21.19       21.55      1.40 o 
   3  -5   7      259.05      225.11      4.43 o 
   4  -5   7       17.15       20.58      1.59 o 
   5  -5   7       14.87       19.88      1.94 o 
   6  -5   7       18.90       19.81      2.42 o 
   7  -5   7      108.40      101.73      6.40 o 
  -7  -4   7        0.03        7.50      2.51 o 
  -6  -4   7       13.73       12.77      2.58 o 
  -5  -4   7        3.50        3.54      1.37 o 
  -4  -4   7      244.83      224.49      4.85 o 
  -3  -4   7      354.87      324.13      6.76 o 
  -2  -4   7      103.39      112.90      4.57 o 
  -1  -4   7        0.27      142.41      3.41 o 
   0  -4   7      116.25      129.36      4.96 o 
   1  -4   7       63.42       66.21      1.81 o 
   2  -4   7      633.96      561.14      9.14 o 
   3  -4   7       28.12       24.51      1.41 o 
   4  -4   7       15.77       30.67      3.44 o 
   5  -4   7       16.39       33.51      1.85 o 
   6  -4   7        0.04        9.00      2.84 o 
   7  -4   7      109.61       85.31      5.96 o 
  -7  -3   7       47.08       50.22      6.42 o 
  -6  -3   7       45.46       45.91      3.62 o 
  -5  -3   7        0.00       -1.11      1.11 o 
  -4  -3   7      164.89      172.48      4.50 o 
  -3  -3   7      246.54      238.61      6.10 o 
  -2  -3   7      357.03      428.42      9.46 o 
  -1  -3   7      193.33      217.61      5.88 o 
   0  -3   7      685.91      655.30     13.46 o 
   1  -3   7       72.53       74.98      2.01 o 
   2  -3   7       33.00       27.47      1.44 o 
   3  -3   7      216.01      207.67      4.04 o 
   4  -3   7       36.84       49.33      2.03 o 
   5  -3   7       21.87       19.17      1.19 o 
   6  -3   7       32.82       28.81      3.77 o 
   7  -3   7        2.37        1.81      2.71 o 
  -7  -2   7      109.24      103.59      5.85 o 
  -6  -2   7       40.78       37.71      4.10 o 
  -5  -2   7       39.65       41.23      2.33 o 
  -4  -2   7       56.11       43.36      2.22 o 
  -3  -2   7       36.15       38.97      2.28 o 
  -2  -2   7      726.19      763.65     15.53 o 
  -1  -2   7       24.42       42.35      3.83 o 
   0  -2   7      164.39      180.27      4.71 o 
   1  -2   7        0.03       -0.36      1.09 o 
   2  -2   7      258.05      237.12      4.39 o 
   3  -2   7        9.17        6.41      0.89 o 
   4  -2   7       45.09      228.48     11.45 o 
   5  -2   7       62.31       78.77      2.39 o 
   6  -2   7       27.78       21.07      3.12 o 
   7  -2   7        7.36        5.52      3.12 o 
  -7  -1   7      138.41      108.46      8.10 o 
  -6  -1   7       40.99       58.23      5.72 o 
  -5  -1   7      410.48      383.86      7.93 o 
  -4  -1   7        0.83       -1.01      1.01 o 
  -3  -1   7       52.24       54.29      2.52 o 
  -2  -1   7       19.99       21.30      1.72 o 
  -1  -1   7       20.64       40.64      3.95 o 
   0  -1   7      553.90      510.62     10.69 o 
   1  -1   7      911.73      857.65     17.00 o 
   2  -1   7      506.23      463.32      8.43 o 
   3  -1   7       53.16       62.87      4.83 o 
   4  -1   7       47.99      120.47      3.63 o 
   5  -1   7        1.22        5.83      2.01 o 
   6  -1   7       69.84       62.27      3.94 o 
   7  -1   7      290.00      277.87     12.51 o 
  -7   0   7       35.32       25.25      4.72 o 
  -6   0   7       11.72        7.58      3.46 o 
  -5   0   7       47.64       48.87      2.92 o 
  -4   0   7      405.07      387.32      7.85 o 
  -3   0   7      463.25      443.93      9.72 o 
  -2   0   7      104.29      119.10      3.67 o 
  -1   0   7        0.00       -0.40      1.01 o 
   0   0   7      107.12      122.15      3.09 o 
   1   0   7      120.99      135.74      3.36 o 
   2   0   7      687.53      621.21     12.49 o 
   3   0   7      388.56      344.49      9.18 o 
   4   0   7       84.62       80.61      2.85 o 
   5   0   7        1.84        2.15      2.04 o 
   6   0   7       40.45       33.90      3.30 o 
   7   0   7       50.85       40.36      5.08 o 
  -7   1   7       75.80       76.38      7.07 o 
  -6   1   7        4.42        4.67      3.20 o 
  -5   1   7        1.28       -0.38      1.00 o 
  -4   1   7       84.24       96.84      4.17 o 
  -3   1   7      245.97      301.85      7.16 o 
  -2   1   7     1142.40     1037.26     20.54 o 
  -1   1   7      194.38      181.75      4.77 o 
   0   1   7       49.44       49.19      2.18 o 
   1   1   7       78.48       78.83      2.37 o 
   2   1   7        1.94        1.57      1.25 o 
   3   1   7       22.82       21.58      2.42 o 
   4   1   7      110.79      111.31      3.60 o 
   5   1   7      160.61      151.30      6.10 o 
   6   1   7       19.26       28.56      6.29 o 
  -7   2   7      138.44      135.44      9.21 o 
  -6   2   7      421.04      386.28     16.87 o 
  -5   2   7       48.72       52.90      5.62 o 
  -4   2   7      179.67      379.85      7.78 o 
  -3   2   7       19.10      127.69      3.61 o 
  -2   2   7       13.29        9.20      1.92 o 
  -1   2   7        4.56        2.20      1.11 o 
   0   2   7      509.13      455.66      8.37 o 
   1   2   7      177.84      155.94      8.88 o 
   2   2   7        0.31       -0.27      1.16 o 
   3   2   7      106.60       93.20      6.14 o 
   4   2   7       18.49       22.07      3.61 o 
   5   2   7        0.26        0.66      3.91 o 
   6   2   7      118.46      106.17      6.23 o 
  -6   3   7       50.93       45.52      5.44 o 
  -5   3   7       54.89       53.92      5.47 o 
  -4   3   7      589.55      589.29     11.26 o 
  -3   3   7        8.00       22.93      4.49 o 
  -2   3   7       41.43       40.34      2.30 o 
  -1   3   7       24.89       23.83      2.31 o 
   0   3   7       14.84        9.72      1.67 o 
   1   3   7       35.31       27.82      2.05 o 
   2   3   7      400.99      491.29     19.24 o 
   3   3   7       12.12       35.43      4.31 o 
   4   3   7       55.72       60.71      5.42 o 
   5   3   7        1.15        2.11      2.02 o 
   6   3   7        0.21        0.62      2.79 o 
  -4   4   7       90.60       91.55      3.72 o 
  -3   4   7      399.47      392.23      9.88 o 
  -2   4   7      373.09      347.92     10.10 o 
  -1   4   7       12.98       13.95      2.54 o 
   0   4   7       11.16        6.16      2.76 o 
   1   4   7        0.01        2.55      2.81 o 
   2   4   7       49.09       47.28      2.77 o 
   3   4   7       54.57       77.57      6.09 o 
   4   4   7       23.94       21.43      4.15 o 
   5   4   7       14.82       13.23      2.89 o 
  -4   5   7        8.85       42.05      5.12 o 
  -3   5   7        0.31       -1.19      1.48 o 
  -2   5   7      192.56      159.74      6.12 o 
  -1   5   7       34.03       38.66      4.64 o 
   0   5   7       62.90       55.60      5.34 o 
   1   5   7       60.50       56.97      5.57 o 
   2   5   7      290.59      289.17      8.60 o 
   3   5   7       69.56       69.73      6.06 o 
   4   5   7        0.44        0.18      2.94 o 
   5   5   7        2.02        3.56      3.40 o 
  -4   6   7       35.28      126.65      8.82 o 
  -3   6   7       16.01       21.42      4.15 o 
  -2   6   7      132.24      116.39      5.43 o 
  -1   6   7        4.83        1.93      2.84 o 
   0   6   7        4.07        2.19      2.86 o 
   1   6   7        2.32       -1.15      1.69 o 
   2   6   7       33.40       39.36      2.89 o 
   3   6   7        0.01       -0.34      2.79 o 
   4   6   7        6.90        2.17      3.40 o 
  -4   7   7        7.54        1.88      3.69 o 
  -3   7   7       28.20       31.15      5.05 o 
  -2   7   7       12.70       12.44      3.66 o 
  -1   7   7        2.03        2.94      3.02 o 
   0   7   7        8.97        7.39      2.30 o 
   1   7   7      100.70      130.26      5.50 o 
   2   7   7      123.06      105.65      7.79 o 
   3   7   7        3.76        5.03      3.46 o 
  -2   8   7       88.00       61.89      5.83 o 
  -1   8   7        3.83        3.25      2.11 o 
   0   8   7       41.66       48.04      3.84 o 
   1   8   7        7.56       50.14      3.73 o 
   2   8   7        2.72        4.64      3.61 o 
  -2   9   7        8.44        6.96      3.46 o 
  -1   9   7       29.70       24.32      4.38 o 
  -1 -11   8        1.68       -0.53      2.87 o 
   0 -11   8       12.83        9.21      2.46 o 
   1 -11   8       50.79       55.63      4.82 o 
   2 -11   8       15.92       18.37      3.48 o 
  -3 -10   8        1.34        1.11      1.94 o 
  -2 -10   8       29.22       37.48      2.90 o 
  -1 -10   8      209.55      205.76      5.81 o 
   0 -10   8       78.61       92.42      4.37 o 
   1 -10   8        1.66       18.41      2.50 o 
   2 -10   8       19.55       19.28      4.68 o 
   3 -10   8      125.61      120.12      6.06 o 
   4 -10   8        0.02       -0.20      2.36 o 
  -4  -9   8       23.18       21.29      3.51 o 
  -3  -9   8        9.98       10.20      2.12 o 
  -2  -9   8       16.26       19.22      2.25 o 
  -1  -9   8       14.32       11.49      1.97 o 
   0  -9   8       33.99       36.17      2.88 o 
   1  -9   8        7.02        6.20      1.92 o 
   2  -9   8        0.00       -0.61      1.89 o 
   3  -9   8        0.56        6.46      4.81 o 
   4  -9   8        5.35        0.96      2.33 o 
   5  -9   8        0.71        0.01      2.15 o 
  -4  -8   8      131.69      114.63     10.48 o 
  -3  -8   8        1.11        0.41      1.64 o 
  -2  -8   8       44.34       44.79      2.36 o 
  -1  -8   8       90.07       86.32      3.03 o 
   0  -8   8        0.58       -1.08      1.22 o 
   1  -8   8        2.38        6.57      1.78 o 
   2  -8   8       25.71       24.24      2.11 o 
   3  -8   8      183.15      184.93      7.12 o 
   4  -8   8        6.54        2.48      2.22 o 
   5  -8   8        8.25        5.85      2.64 o 
  -5  -7   8       17.09        7.79      5.04 o 
  -4  -7   8       23.54       33.91      2.89 o 
  -3  -7   8      110.95      103.70      3.26 o 
  -2  -7   8        6.46       16.73      7.14 o 
  -1  -7   8        0.00        7.55      1.44 o 
   0  -7   8        6.38        8.40      1.44 o 
   1  -7   8       73.89       64.95      2.79 o 
   2  -7   8      246.72      210.29      5.26 o 
   3  -7   8        0.42       -0.16      1.28 o 
   4  -7   8        0.01       -1.97      1.97 o 
   5  -7   8        6.42        7.15      2.17 o 
   6  -7   8       25.27       26.81      3.13 o 
  -6  -6   8        1.82        0.18      2.57 o 
  -5  -6   8      204.00      181.26      7.87 o 
  -4  -6   8      238.86      228.74      6.66 o 
  -3  -6   8        7.17        8.87      1.50 o 
  -2  -6   8      285.66      283.33      6.42 o 
  -1  -6   8      321.89      317.69      6.23 o 
   0  -6   8        2.49        8.32      1.61 o 
   1  -6   8        0.80        2.06      1.30 o 
   2  -6   8      244.43      201.78      5.00 o 
   3  -6   8        0.25       -0.86      1.12 o 
   4  -6   8       88.00       79.05      4.38 o 
   6  -6   8        0.97       37.59      3.25 o 
  -6  -5   8      265.12      251.67      9.09 o 
  -5  -5   8       14.07       15.74      2.82 o 
  -4  -5   8        5.89        6.18      1.53 o 
  -3  -5   8      117.16      117.51      3.67 o 
  -2  -5   8        0.01        4.43      1.36 o 
  -1  -5   8       20.15       31.37      2.02 o 
   0  -5   8       26.93       29.86      1.75 o 
   1  -5   8      382.94      369.55      6.81 o 
   2  -5   8       43.59       45.81      2.27 o 
   3  -5   8        0.14       -1.14      1.14 o 
   4  -5   8       26.03       26.62      2.35 o 
   5  -5   8        5.97        8.25      3.42 o 
   6  -5   8       30.12       17.72      3.28 o 
  -6  -4   8       27.15       22.88      3.10 o 
  -5  -4   8       45.32       47.79      3.75 o 
  -4  -4   8       17.75       16.67      1.65 o 
  -3  -4   8      120.24      107.88      3.45 o 
  -2  -4   8       47.12      232.30      6.24 o 
  -1  -4   8       21.00       23.89      2.60 o 
   0  -4   8      269.50      260.00      5.02 o 
   1  -4   8      319.66      280.43      4.85 o 
   2  -4   8      606.28      570.91      8.57 o 
   3  -4   8       14.09       10.59      1.24 o 
   4  -4   8        0.51        2.37      0.91 o 
   5  -4   8       46.06       44.73      2.39 o 
   6  -4   8       34.13       24.65      4.07 o 
  -7  -3   8        7.71        6.77      3.16 o 
  -6  -3   8        7.71        6.43      2.38 o 
  -5  -3   8        1.34        1.47      1.47 o 
  -4  -3   8       15.69       12.62      1.68 o 
  -3  -3   8       39.91       72.19      4.16 o 
  -2  -3   8      319.61      372.08      8.66 o 
  -1  -3   8       40.45       86.29      5.75 o 
   0  -3   8        0.05        0.02      1.56 o 
   1  -3   8      250.37      240.84      6.25 o 
   2  -3   8        0.67       -1.10      1.10 o 
   3  -3   8        1.69        2.70      1.05 o 
   4  -3   8       33.07       50.31      1.77 o 
   5  -3   8       14.21       21.77      1.76 o 
   6  -3   8        0.31       -1.03      2.60 o 
  -7  -2   8       45.11       41.27      3.80 o 
  -6  -2   8       48.89       45.57      5.67 o 
  -5  -2   8        4.13        5.08      1.95 o 
  -4  -2   8        5.20        1.26      1.28 o 
  -3  -2   8       57.94       81.95      3.32 o 
  -2  -2   8        0.33        9.48      1.57 o 
  -1  -2   8      481.05      479.49     10.45 o 
   0  -2   8      386.52      369.97      8.37 o 
   1  -2   8      225.74      218.42      6.79 o 
   2  -2   8      119.31      107.49      3.68 o 
   3  -2   8        2.95        0.61      1.00 o 
   4  -2   8       26.86       33.23      1.79 o 
   5  -2   8       26.55       56.01      3.84 o 
   6  -2   8        7.78        3.97      3.07 o 
  -7  -1   8       29.83       25.84      5.11 o 
  -6  -1   8        3.44        1.60      2.91 o 
  -5  -1   8       28.58       34.09      2.38 o 
  -4  -1   8       38.06       30.42      1.99 o 
  -3  -1   8       74.97       79.19      3.18 o 
  -2  -1   8       19.91       14.66      1.69 o 
  -1  -1   8        0.01       -1.10      1.10 o 
   0  -1   8      130.40      126.84      3.89 o 
   1  -1   8       30.60       27.55      2.86 o 
   2  -1   8       20.67       20.04      2.36 o 
   3  -1   8       11.41       11.39      1.04 o 
   4  -1   8       14.70       20.09      1.83 o 
   5  -1   8       17.32       24.52      3.97 o 
   6  -1   8       32.34       33.01      4.54 o 
  -7   0   8       24.55       19.50      4.67 o 
  -6   0   8        0.10       -2.60      2.60 o 
  -5   0   8        0.26        0.48      1.83 o 
  -4   0   8       13.39       22.49      4.56 o 
  -3   0   8       46.84       59.99      2.84 o 
  -2   0   8       32.89       52.34      4.99 o 
  -1   0   8       56.17       41.66      2.34 o 
   0   0   8       30.20       29.32      1.93 o 
   1   0   8       82.16       67.75      4.18 o 
   2   0   8       33.48       32.38      1.82 o 
   3   0   8      314.86      301.67      8.47 o 
   4   0   8        0.57       24.33      5.16 o 
   5   0   8       75.90       71.25      4.98 o 
   6   0   8        3.35        1.44      2.99 o 
  -7   1   8       33.77       37.08      5.65 o 
  -6   1   8       42.53       48.77      5.70 o 
  -5   1   8       65.19       59.00      5.65 o 
  -4   1   8       71.38       65.68      2.79 o 
  -3   1   8       26.76       58.07      2.82 o 
  -2   1   8       21.87       17.70      1.79 o 
  -1   1   8       20.64       26.16      1.97 o 
   0   1   8       43.23       48.20      2.94 o 
   1   1   8      213.00      197.71      6.15 o 
   2   1   8       21.18       19.19      2.54 o 
   3   1   8       13.18       65.09      5.42 o 
   4   1   8       23.33       64.63      6.96 o 
   5   1   8        0.62        1.35      2.10 o 
   6   1   8        5.27        3.12      3.09 o 
  -7   2   8       22.36       22.20      4.80 o 
  -6   2   8        7.27        6.94      3.46 o 
  -5   2   8        0.71        0.00      2.84 o 
  -4   2   8       18.56       38.23      2.26 o 
  -3   2   8      510.45      505.43     11.20 o 
  -2   2   8       63.95       62.35      2.98 o 
  -1   2   8      299.10      281.97      6.92 o 
   0   2   8        0.44       -1.25      1.41 o 
   1   2   8       18.45       16.31      3.43 o 
   2   2   8      259.20      225.03     10.91 o 
   3   2   8      136.01      140.91      8.23 o 
   4   2   8       10.22        5.34      3.12 o 
   5   2   8        3.83        1.29      2.22 o 
  -7   3   8       14.02       12.17      4.07 o 
  -6   3   8       63.27       62.64      6.42 o 
  -5   3   8       78.50       91.57      7.14 o 
  -4   3   8        6.53       37.46      2.33 o 
  -3   3   8       65.53       83.15      3.17 o 
  -2   3   8      167.33      145.56      4.57 o 
  -1   3   8      156.32      163.39      8.59 o 
   0   3   8       36.32       36.93      4.44 o 
   1   3   8        2.76       -2.04      6.18 o 
   2   3   8      103.25      141.19      8.30 o 
   3   3   8       49.71       50.05      5.21 o 
   4   3   8        0.02        0.98      2.97 o 
   5   3   8       23.99       24.07      3.50 o 
  -4   4   8      103.45      129.64      7.32 o 
  -3   4   8       90.65       78.49      3.72 o 
  -2   4   8        2.12       -0.93      2.50 o 
  -1   4   8       67.58       66.30      5.67 o 
   0   4   8      466.63      470.17     18.98 o 
   1   4   8       78.42       84.46      6.55 o 
   2   4   8        8.44        6.81      3.55 o 
   3   4   8       28.37       33.22      4.80 o 
   4   4   8        0.07       -1.86      2.91 o 
  -3   5   8       21.74       28.50      3.38 o 
  -2   5   8       35.61       38.04      4.72 o 
  -1   5   8        1.79       -1.29      2.84 o 
   0   5   8        0.07       -2.58      2.58 o 
   1   5   8      102.19      117.49      7.81 o 
   2   5   8      231.85      269.51     13.18 o 
   3   5   8        7.29        9.41      3.77 o 
   4   5   8        3.45        1.37      3.35 o 
  -3   6   8       15.36       11.35      4.72 o 
  -2   6   8      184.02      153.51      6.65 o 
  -1   6   8       18.84       12.28      3.64 o 
   0   6   8       43.84       34.22      4.90 o 
   1   6   8      147.07      161.55      6.19 o 
   2   6   8       24.26       64.70      6.60 o 
   3   6   8       12.50       12.89      4.10 o 
  -2   7   8        1.92        2.04      3.43 o 
  -1   7   8      106.09       88.56      7.48 o 
   0   7   8      115.97      110.97     14.44 o 
   1   7   8       75.54       93.17      4.80 o 
   2   7   8       29.79       30.38      5.26 o 
  -1   8   8       29.17       24.73      3.38 o 
   0   8   8        0.96        1.47      2.07 o 
  -2 -10   9       14.06        9.66      2.23 o 
  -1 -10   9        1.53        1.79      1.88 o 
   0 -10   9       21.78       24.76      2.67 o 
   1 -10   9        0.22        3.53      2.69 o 
   2 -10   9       18.84       22.65      3.50 o 
   3 -10   9        0.17       -0.54      2.66 o 
  -3  -9   9        6.80        5.70      2.31 o 
  -2  -9   9       11.62        7.47      2.04 o 
  -1  -9   9        1.91        1.08      1.52 o 
   0  -9   9       11.72       16.63      1.96 o 
   1  -9   9        7.45        6.27      2.07 o 
   2  -9   9       12.52        8.63      2.84 o 
   3  -9   9       30.71       34.52      3.77 o 
   4  -9   9       12.79        8.11      2.81 o 
  -4  -8   9       15.35       12.91      3.25 o 
  -3  -8   9       53.78       54.47      3.58 o 
  -2  -8   9       26.36       30.14      2.19 o 
  -1  -8   9        0.01       -0.44      1.40 o 
   0  -8   9        4.42       13.71      1.71 o 
   1  -8   9        0.36       -0.52      1.34 o 
   2  -8   9      118.78      108.60      4.36 o 
   3  -8   9       17.04       13.13      2.86 o 
   4  -8   9        7.65       12.22      7.49 o 
   5  -8   9       37.81       50.84      4.35 o 
  -5  -7   9        1.57       -0.02      2.60 o 
  -4  -7   9       35.11       29.21      3.61 o 
  -3  -7   9       20.41       20.22      2.48 o 
  -2  -7   9       10.14        9.83      1.76 o 
  -1  -7   9       10.06       13.70      1.69 o 
   0  -7   9       79.14      127.61      3.84 o 
   1  -7   9      102.95       94.81      3.15 o 
   2  -7   9       18.63       11.60      1.80 o 
   3  -7   9        2.29        0.96      2.20 o 
   4  -7   9        1.05       -2.83      3.64 o 
   5  -7   9       34.73       45.68      3.69 o 
  -5  -6   9       20.06       23.77      3.41 o 
  -4  -6   9        1.14        0.47      1.85 o 
  -3  -6   9      121.38      111.80      3.75 o 
  -2  -6   9       35.26       47.09      2.60 o 
  -1  -6   9       79.96       64.87      2.89 o 
   0  -6   9        0.85        1.01      1.27 o 
   1  -6   9        4.86        2.45      1.30 o 
   2  -6   9      241.71      199.04      4.57 o 
   3  -6   9        0.40       -1.40      1.40 o 
   4  -6   9       12.86       15.35      2.61 o 
   5  -6   9        0.24       16.80      2.67 o 
  -6  -5   9        2.34        5.34      4.13 o 
  -5  -5   9        0.14       -1.13      4.15 o 
  -4  -5   9        0.13       -1.42      1.42 o 
  -3  -5   9      298.41      291.37      6.69 o 
  -2  -5   9       27.89      128.21      5.55 o 
  -1  -5   9       16.19       26.77      2.09 o 
   0  -5   9        1.68       -0.14      1.28 o 
   1  -5   9       59.25       47.36      2.24 o 
   2  -5   9        1.63        0.74      1.21 o 
   3  -5   9       32.02       28.00      1.85 o 
   4  -5   9       52.07       63.89      6.25 o 
   5  -5   9        4.08        9.23      2.30 o 
   6  -5   9        9.19        8.92      3.48 o 
  -6  -4   9        1.45       -2.62      2.62 o 
  -5  -4   9        0.82        0.73      2.15 o 
  -4  -4   9        1.21        0.64      1.64 o 
  -3  -4   9       62.88       57.65      3.22 o 
  -2  -4   9       90.28      135.88      5.69 o 
  -1  -4   9        5.24        9.62      3.15 o 
   0  -4   9       20.56       23.85      2.86 o 
   1  -4   9      139.45      134.19      4.55 o 
   2  -4   9       32.00       31.17      1.89 o 
   3  -4   9      129.91      111.20      3.10 o 
   5  -4   9        3.19       61.56      5.60 o 
   6  -4   9       25.35       17.69      3.97 o 
  -6  -3   9       39.33       42.54      3.83 o 
  -5  -3   9      155.44      127.99      8.36 o 
  -4  -3   9       19.78       15.31      2.03 o 
  -3  -3   9       43.47       57.13      3.74 o 
  -2  -3   9      106.45      162.61      6.17 o 
  -1  -3   9      187.99      175.54      9.13 o 
   0  -3   9      749.26      706.54     18.15 o 
   1  -3   9      292.89      270.86      7.04 o 
   2  -3   9       55.60       44.50      2.95 o 
   3  -3   9        7.15        4.05      1.34 o 
   4  -3   9        1.44       14.13      2.07 o 
   5  -3   9        5.55        8.72      3.33 o 
   6  -3   9       28.23       26.38      4.56 o 
  -6  -2   9       13.69        8.51      4.00 o 
  -5  -2   9        4.94        9.41      3.56 o 
  -4  -2   9      134.02      133.56      4.55 o 
  -3  -2   9       50.47       47.38      2.83 o 
  -2  -2   9      198.94      312.34      9.45 o 
  -1  -2   9        0.00        1.40      2.23 o 
   0  -2   9       97.94      101.91      4.54 o 
   1  -2   9       52.10       41.18      2.98 o 
   2  -2   9      282.56      261.04      6.76 o 
   3  -2   9       97.24      149.30      4.78 o 
   4  -2   9       17.05       16.05      3.52 o 
   5  -2   9        0.02        1.52      2.84 o 
   6  -2   9        1.31        1.50      3.15 o 
  -6  -1   9       20.77       17.43      4.33 o 
  -5  -1   9        0.10        5.67      3.17 o 
  -4  -1   9        3.65        4.14      1.53 o 
  -3  -1   9       87.04       94.47      3.70 o 
  -2  -1   9      474.75      442.26     10.07 o 
  -1  -1   9        4.19        3.76      1.79 o 
   0  -1   9       67.94       54.44      3.69 o 
   1  -1   9      164.39      142.42      5.23 o 
   2  -1   9      180.91      152.22      5.33 o 
   3  -1   9        0.04       -0.03      1.07 o 
   4  -1   9      173.66      156.64      5.43 o 
   5  -1   9        3.89        7.38      3.35 o 
   6  -1   9       22.33       18.46      4.38 o 
  -6   0   9       51.94       45.18      5.62 o 
  -5   0   9       56.26       62.69      6.09 o 
  -4   0   9       24.32      104.21      7.07 o 
  -3   0   9       26.48       86.36      3.57 o 
  -2   0   9      146.23      126.47      5.19 o 
  -1   0   9       22.60       22.21      2.44 o 
   0   0   9       68.29       67.54      3.66 o 
   1   0   9       30.76       36.77      2.75 o 
   2   0   9      464.92      402.73     10.89 o 
   3   0   9        0.06      119.24      7.56 o 
   4   0   9        0.84        6.40      3.07 o 
   5   0   9        1.97        3.46      3.22 o 
  -6   1   9        0.15        2.35      3.20 o 
  -5   1   9      101.40       92.04      7.07 o 
  -4   1   9      201.46      192.30      5.69 o 
  -3   1   9       25.49       24.68      2.27 o 
  -2   1   9       12.33       10.94      2.23 o 
  -1   1   9       35.33       33.34      2.84 o 
   0   1   9       62.20       55.24      3.38 o 
   1   1   9      169.10      157.20      5.44 o 
   2   1   9       84.24       73.03      6.01 o 
   3   1   9      104.42      101.81      7.09 o 
   4   1   9        0.32        0.13      2.97 o 
   5   1   9        0.06       -2.24      2.79 o 
  -6   2   9       26.82       26.54      5.00 o 
  -5   2   9       94.66       79.30      6.78 o 
  -4   2   9       55.45       58.66      3.84 o 
  -3   2   9      678.57      663.88     14.36 o 
  -2   2   9      353.77      334.10      9.96 o 
  -1   2   9        2.05        1.50      2.10 o 
   0   2   9        1.80        1.28      1.61 o 
   1   2   9        0.87        1.68      2.81 o 
   2   2   9       23.42       34.81      4.69 o 
   3   2   9      138.41      118.44      7.97 o 
   4   2   9       25.14       35.77      5.00 o 
   5   2   9        5.62        5.67      3.74 o 
  -6   3   9        2.55        2.55      3.46 o 
  -5   3   9      226.52      214.38     11.60 o 
  -4   3   9       67.81       75.17      6.37 o 
  -3   3   9       77.17       94.93      4.85 o 
  -2   3   9       18.92       13.57      2.39 o 
  -1   3   9        4.15        1.37      2.66 o 
   0   3   9       20.80       23.03      4.15 o 
   1   3   9        8.33        6.40      3.20 o 
   2   3   9      114.29      101.94      7.40 o 
   3   3   9      246.55      237.74     12.22 o 
   4   3   9        4.25        1.78      3.58 o 
  -3   4   9       19.75       16.71      3.89 o 
  -2   4   9        0.10       -2.09      2.66 o 
  -1   4   9       30.82       28.26      4.44 o 
   0   4   9       18.81       22.77      4.20 o 
   1   4   9       23.79       44.87      5.26 o 
   2   4   9      147.44      148.13      9.23 o 
   3   4   9        4.46        5.78      3.77 o 
   4   4   9        2.01        0.21      3.43 o 
  -2   5   9        1.81       -1.11      3.12 o 
  -1   5   9       26.40       22.62      4.33 o 
   0   5   9      263.15      247.64     12.53 o 
   1   5   9       84.62       75.07      6.91 o 
   2   5   9       12.69       12.79      4.13 o 
   3   5   9        0.01        1.24      3.53 o 
  -2   6   9      195.80      184.49      9.22 o 
  -1   6   9        0.06       -2.94      2.94 o 
   0   6   9       77.71       93.20      7.84 o 
   1   6   9      112.92      112.31      8.54 o 
   2   6   9       15.61       18.34      4.62 o 
  -1   7   9       20.36       21.87      4.95 o 
   0   7   9        0.20       -0.49      2.25 o 
  -2  -9  10        2.29        1.84      2.21 o 
  -1  -9  10        5.92        5.89      2.29 o 
   0  -9  10        0.15        7.65      2.04 o 
   1  -9  10       15.33       15.59      2.79 o 
   2  -9  10        5.83        6.41      2.98 o 
   3  -9  10      110.16      115.78      7.03 o 
  -3  -8  10       81.14       87.26      4.43 o 
  -2  -8  10       24.28       27.28      3.66 o 
  -1  -8  10       55.78       62.66      2.90 o 
   0  -8  10       62.52       74.09      3.07 o 
   1  -8  10       12.30       13.01      2.08 o 
   2  -8  10       43.37       37.85      3.21 o 
   3  -8  10       77.80       64.63      4.60 o 
   4  -8  10        5.02        4.08      3.06 o 
  -4  -7  10      123.38      104.59      8.05 o 
  -3  -7  10       41.63       47.04      3.37 o 
  -2  -7  10       12.12       22.80      4.28 o 
  -1  -7  10       43.79       70.03      3.24 o 
   0  -7  10        0.25        5.43      1.68 o 
   1  -7  10       47.68       50.52      2.83 o 
   2  -7  10       44.63       33.07      2.47 o 
   3  -7  10        4.54        4.93      2.67 o 
   4  -7  10        7.41        7.18      2.58 o 
  -4  -6  10        0.57       -1.58      2.29 o 
  -3  -6  10       11.96       16.94      3.39 o 
  -2  -6  10       11.30       30.19      2.36 o 
  -1  -6  10        4.34       12.58      1.89 o 
   0  -6  10        7.60        4.67      1.67 o 
   1  -6  10        3.08        2.76      1.45 o 
   2  -6  10      125.75      111.84      3.74 o 
   3  -6  10       33.56       18.49      2.47 o 
   4  -6  10       41.70       43.93      3.63 o 
   5  -6  10        0.17        9.78      3.95 o 
  -5  -5  10       31.70       29.38      3.62 o 
  -4  -5  10        0.49       -2.11      2.11 o 
  -3  -5  10       24.74       32.78      2.46 o 
  -2  -5  10      232.04      328.10      7.40 o 
  -1  -5  10       20.93       35.41      2.44 o 
   0  -5  10        0.63        0.39      1.44 o 
   1  -5  10       23.59       18.21      2.21 o 
   2  -5  10       30.13       34.75      2.28 o 
   3  -5  10       33.77       35.08      2.78 o 
   4  -5  10        1.92        1.67      2.84 o 
   5  -5  10        1.25       -1.99      2.91 o 
  -5  -4  10       24.58       20.74      3.21 o 
  -4  -4  10       40.41       38.09      2.92 o 
  -3  -4  10       14.69       17.66      2.89 o 
  -2  -4  10       84.94       92.79      4.97 o 
  -1  -4  10       73.76       95.00      6.86 o 
   0  -4  10       12.38        6.05      1.99 o 
   1  -4  10        6.46        8.02      2.03 o 
   2  -4  10       76.70       59.01      3.24 o 
   3  -4  10       24.57       32.45      2.48 o 
   4  -4  10       84.33       57.77      3.80 o 
   5  -4  10        0.03       15.14      3.84 o 
  -6  -3  10       22.04       25.79      5.26 o 
  -5  -3  10       23.62       21.04      4.59 o 
  -4  -3  10        0.01        2.55      2.13 o 
  -3  -3  10       37.44       86.69      5.18 o 
  -2  -3  10       73.89       90.01      4.72 o 
  -1  -3  10        6.08        8.44      2.36 o 
   0  -3  10        0.48       -1.07      1.82 o 
   1  -3  10       37.33       36.04      2.78 o 
   2  -3  10        0.16        0.09      1.94 o 
   3  -3  10       56.00       50.43      6.59 o 
   4  -3  10        1.77        1.70      3.12 o 
   5  -3  10        0.00        4.93      3.33 o 
  -6  -2  10       28.84       15.45      4.36 o 
  -5  -2  10       11.76        9.70      3.71 o 
  -4  -2  10       86.55       92.78      7.58 o 
  -3  -2  10        5.83       29.12      3.74 o 
  -2  -2  10        0.25        0.86      2.00 o 
  -1  -2  10       55.75       54.72      3.70 o 
   0  -2  10       14.28       14.25      2.38 o 
   1  -2  10       21.21       21.49      3.83 o 
   2  -2  10       16.66       23.66      2.28 o 
   3  -2  10      107.61      159.61      5.72 o 
   4  -2  10       15.41       40.95      5.16 o 
   5  -2  10       12.33        9.18      3.77 o 
  -6  -1  10        0.05        2.53      3.56 o 
  -5  -1  10       35.48       24.60      4.56 o 
  -4  -1  10        1.18        4.52      2.15 o 
  -3  -1  10       56.91      116.01      5.28 o 
  -2  -1  10       18.12       22.00      3.89 o 
  -1  -1  10        2.70       -2.03      2.05 o 
   0  -1  10        1.41        3.20      1.90 o 
   1  -1  10       83.02       85.61      4.14 o 
   2  -1  10       12.72        9.94      1.99 o 
   3  -1  10       12.27       17.72      4.15 o 
   4  -1  10       13.22       16.19      4.18 o 
   5  -1  10       43.22       42.52      5.60 o 
  -6   0  10       20.59       21.66      4.69 o 
  -5   0  10        2.88        1.96      3.35 o 
  -4   0  10       21.10       29.65      3.09 o 
  -3   0  10      188.65      167.44      6.85 o 
  -2   0  10       65.61       66.83      4.09 o 
  -1   0  10      318.48      282.88      8.89 o 
   0   0  10        7.78       10.85      2.17 o 
   1   0  10       60.54       51.66      3.28 o 
   2   0  10       92.36       87.83      3.97 o 
   3   0  10       16.98       20.09      4.18 o 
   4   0  10        0.03        0.23      3.15 o 
   5   0  10        1.94        4.28      3.51 o 
  -6   1  10       20.37       24.52      5.03 o 
  -5   1  10       42.57       74.01      6.81 o 
  -4   1  10        4.46       32.54      4.85 o 
  -3   1  10       12.18        3.73      2.23 o 
  -2   1  10      104.06       88.20      4.55 o 
  -1   1  10       55.12       52.41      3.62 o 
   0   1  10       22.44       16.77      2.37 o 
   1   1  10       69.53       67.09      3.62 o 
   2   1  10      171.53      155.01      9.31 o 
   3   1  10       18.74       24.03      4.62 o 
   4   1  10        0.01        2.60      3.40 o 
  -5   2  10       31.32       40.93      5.57 o 
  -4   2  10       32.57       60.06      6.06 o 
  -3   2  10       58.12       54.82      3.97 o 
  -2   2  10        1.28       -0.80      1.84 o 
  -1   2  10        0.38       -1.58      1.58 o 
   0   2  10        8.52       10.90      2.05 o 
   1   2  10        6.21        4.67      3.28 o 
   2   2  10       34.61       57.22      6.03 o 
   3   2  10       39.25       35.28      5.34 o 
   4   2  10        0.08       -3.28      3.28 o 
  -5   3  10        4.04        9.39      4.07 o 
  -4   3  10       86.49       95.31      7.48 o 
  -3   3  10        6.90        6.22      2.47 o 
  -2   3  10       75.19       74.05      4.34 o 
  -1   3  10       68.56       65.53      6.29 o 
   0   3  10       10.80        3.64      3.30 o 
   1   3  10        4.76        5.67      3.43 o 
   2   3  10       46.52       79.04      6.96 o 
   3   3  10        0.41        1.70      3.66 o 
  -2   4  10       42.54       28.65      4.72 o 
  -1   4  10       62.79       54.77      5.91 o 
   0   4  10       18.37       21.64      4.62 o 
   1   4  10       66.51       74.66      6.89 o 
   2   4  10        0.24       -2.71      3.20 o 
  -2   5  10        6.93        9.46      3.95 o 
  -1   5  10      173.15      164.91     10.16 o 
   1   5  10       44.93       58.02      6.52 o 
  -1   6  10        1.67       -1.60      3.69 o 
  -2  -8  11        9.33       13.81      2.57 o 
  -1  -8  11       10.32       26.19      2.97 o 
   0  -8  11        0.02       -0.43      1.80 o 
   1  -8  11        0.86       -2.10      2.10 o 
   2  -8  11       46.05       36.60      3.33 o 
  -3  -7  11        9.05        5.97      2.34 o 
  -2  -7  11       20.05       22.57      2.41 o 
  -1  -7  11       16.18       13.72      2.50 o 
   0  -7  11       14.39       24.18      2.81 o 
   1  -7  11       14.15        9.00      2.02 o 
   2  -7  11        0.03        0.90      2.11 o 
   3  -7  11       20.61       23.47      2.89 o 
  -3  -6  11       92.42       99.10      4.60 o 
  -2  -6  11        3.83        4.51      1.86 o 
  -1  -6  11       12.02       24.47      5.08 o 
   0  -6  11        1.42        0.32      1.98 o 
   1  -6  11        6.61        1.05      1.92 o 
   2  -6  11       82.33       70.15      4.69 o 
   3  -6  11       79.11       72.13      3.87 o 
   4  -6  11       26.45       36.79      4.88 o 
  -4  -5  11        4.47        2.86      2.58 o 
  -3  -5  11       18.75        9.80      2.04 o 
  -2  -5  11       14.32       16.23      2.15 o 
  -1  -5  11       98.05       82.73      3.52 o 
   0  -5  11        2.85        2.25      1.87 o 
   1  -5  11       48.75       49.52      3.25 o 
   2  -5  11      139.72      117.09      4.56 o 
   3  -5  11       50.75       49.46      4.00 o 
   4  -5  11       13.07       17.87      4.44 o 
  -4  -4  11        3.45        3.08      2.47 o 
  -3  -4  11       75.01       71.92      4.72 o 
  -2  -4  11        0.22        8.09      2.66 o 
  -1  -4  11      120.41      109.42      5.42 o 
   0  -4  11        3.09        2.52      2.28 o 
   1  -4  11       26.86       27.57      3.16 o 
   2  -4  11       17.16       18.09      2.32 o 
   3  -4  11        4.72        5.28      2.38 o 
   4  -4  11       22.02       25.43      4.82 o 
  -5  -3  11        2.89        4.54      3.71 o 
  -4  -3  11        3.10        2.27      3.35 o 
  -3  -3  11       25.13       26.46      3.24 o 
  -2  -3  11       14.87       17.58      4.80 o 
  -1  -3  11       71.90       75.49      4.54 o 
   0  -3  11       27.19       20.77      2.84 o 
   1  -3  11       14.93       17.77      3.00 o 
   2  -3  11       71.52       67.93      9.66 o 
   3  -3  11       54.22       60.60      6.16 o 
   4  -3  11       20.30       28.21      5.11 o 
  -5  -2  11       17.34       18.70      4.56 o 
  -4  -2  11        0.44       12.22      3.84 o 
  -3  -2  11        8.21       24.31      3.15 o 
  -2  -2  11      127.22      122.08      5.65 o 
  -1  -2  11       55.33       49.00      3.69 o 
   0  -2  11        6.52        3.27      2.89 o 
   1  -2  11       14.52       18.37      3.40 o 
   2  -2  11       16.80       10.12      2.30 o 
   3  -2  11        0.08       38.09      5.39 o 
   4  -2  11       13.59       20.22      4.69 o 
  -5  -1  11        8.66        3.43      3.66 o 
  -4  -1  11       10.77       13.46      4.07 o 
  -3  -1  11        1.95        1.14      2.27 o 
  -2  -1  11        0.05       -1.96      1.96 o 
  -1  -1  11        1.08        0.14      1.96 o 
   0  -1  11       22.91       18.40      2.60 o 
   1  -1  11       19.13       20.25      4.73 o 
   2  -1  11       10.18       15.10      2.32 o 
   3  -1  11        0.74        4.77      3.64 o 
   4  -1  11       47.17       47.73      6.09 o 
  -5   0  11       40.68       38.76      5.60 o 
  -4   0  11       24.56       46.68      5.83 o 
  -3   0  11      149.76      138.86      6.14 o 
  -2   0  11        1.62        0.17      2.02 o 
  -1   0  11        1.68        2.49      2.03 o 
   0   0  11        1.07        2.15      1.99 o 
   1   0  11       21.61       17.74      2.49 o 
   2   0  11      182.66      194.83     11.01 o 
   3   0  11       32.60       68.11      6.83 o 
   4   0  11        1.22        2.66      3.66 o 
  -5   1  11        4.88        5.80      3.87 o 
  -4   1  11        4.85        8.92      3.82 o 
  -3   1  11        8.00        2.73      4.60 o 
  -2   1  11      124.12      120.35      5.58 o 
  -1   1  11        2.03        1.47      2.04 o 
   0   1  11        1.58        0.45      1.90 o 
   1   1  11        7.19        0.13      2.99 o 
   2   1  11        0.11       -2.66      3.09 o 
   3   1  11       26.01       32.44      5.54 o 
  -4   2  11        7.28        9.28      3.89 o 
  -3   2  11       10.19        7.53      3.74 o 
  -2   2  11       12.19       10.62      2.60 o 
  -1   2  11      108.04       99.61      5.05 o 
   0   2  11       29.41       31.67      3.01 o 
   1   2  11        0.45        2.55      3.22 o 
   2   2  11       44.89       46.06      6.01 o 
  -4   3  11       10.68       13.51      4.33 o 
  -3   3  11       48.68       44.10      5.54 o 
  -2   3  11        4.62        3.25      3.56 o 
  -1   3  11        4.71       -3.07      3.07 o 
   0   3  11       13.89       14.16      4.28 o 
   1   3  11       75.64       80.95      7.50 o 
   2   3  11       19.71       21.30      5.05 o 
  -1   4  11       36.27       35.92      5.65 o 
   0   4  11       34.16       38.50      5.72 o 
  -1  -7  12        1.49       17.74      4.41 o 
   0  -7  12       36.43       34.38      3.24 o 
   1  -7  12        6.02        3.39      2.96 o 
  -2  -6  12       58.23      107.68      4.88 o 
  -1  -6  12       20.65       13.74      2.56 o 
   0  -6  12        1.23       -2.06      2.09 o 
   1  -6  12        0.32       -0.92      2.67 o 
   2  -6  12        2.07        6.06      3.00 o 
  -3  -5  12        1.09        0.02      2.53 o 
  -2  -5  12        7.44       11.15      2.45 o 
  -1  -5  12       78.33       74.05      4.65 o 
   0  -5  12       28.53       26.58      2.83 o 
   1  -5  12       15.31       12.50      2.42 o 
   2  -5  12       46.12       42.95      4.04 o 
  -3  -4  12        2.82        3.07      3.87 o 
  -2  -4  12      108.45      108.46      5.82 o 
  -1  -4  12        9.06        7.82      2.81 o 
   0  -4  12        1.75        0.86      2.41 o 
   1  -4  12       37.10       44.83      3.87 o 
   2  -4  12       77.36       86.10      5.01 o 
   3  -4  12        5.44       18.23      4.56 o 
  -3  -3  12       19.90       33.85      4.76 o 
  -2  -3  12        0.10        0.53      2.37 o 
  -1  -3  12        3.01        0.13      4.73 o 
   0  -3  12        5.31        6.58      2.61 o 
   1  -3  12       10.09        9.67      2.65 o 
   2  -3  12       10.11        5.43      2.45 o 
   3  -3  12        4.03       -0.95      3.33 o 
  -4  -2  12        0.00        9.00      4.15 o 
  -3  -2  12       11.00        6.78      3.79 o 
  -2  -2  12       26.10       33.59      3.65 o 
  -1  -2  12      150.68      143.68      6.29 o 
   0  -2  12       10.12       11.45      2.58 o 
   1  -2  12       21.37       19.49      2.81 o 
   2  -2  12       40.51       33.34      5.23 o 
   3  -2  12       13.16       17.92      4.90 o 
  -4  -1  12        0.07       33.01      5.36 o 
  -3  -1  12        7.62        7.35      3.77 o 
  -2  -1  12       36.78       26.42      3.37 o 
  -1  -1  12       22.81       19.04      3.26 o 
   0  -1  12        0.05       -1.93      1.93 o 
   1  -1  12       20.02       13.90      2.86 o 
   2  -1  12        6.08        0.15      3.56 o 
  -3   0  12      163.39      169.61     10.26 o 
  -2   0  12        2.70        0.95      2.44 o 
  -1   0  12        1.29       -1.38      2.22 o 
   0   0  12        4.36        1.45      2.23 o 
   1   0  12        0.97       -2.04      3.17 o 
   2   0  12        6.53       32.91      5.57 o 
  -3   1  12       48.86       46.37      5.85 o 
  -2   1  12       15.87       14.00      3.42 o 
  -1   1  12       55.48       58.15      4.27 o 
   0   1  12        4.80       -1.65      2.07 o 
   1   1  12        1.67        3.95      3.77 o 
  -2   2  12        8.34       14.08      3.97 o 
  -1   2  12       16.02       14.65      4.29 o 
   0   2  12        0.16       -3.22      3.22 o 
  -1  -3  13       30.98       24.97      3.55 o 
   0  -3  13        2.14       -1.70      2.50 o 
  -1  -2  13        6.83        1.05      2.59 o 
   0  -2  13        3.54       -0.66      2.41 o 
                                                 
